# Supplementary material for: MicroSTNet: a spatio-temporal graph-based framework for time-series microbiome analysis
Source: Microb Genom. 2025 Oct 3;11(10):001519. doi: 10.1099/mgen.0.001519 (PMC12546993; doi:10.1099/mgen.0.001519)
Supplement: Uncited Supplementary Material 2. [file mgen-11-01519-s002.xlsx]

## Sheet: alpha_diversity_results_Saliva
Sample	Subject	Observed_features	Chao1	ACE	Shannon	Simpson	Pielou	Coverage
A_1	A	132	153	152.675	2.49981	0.833672	0.511962	0.99987
A_2	A	115	127	130.32	2.45259	0.834727	0.516886	0.999922
A_3	A	107	120	118.18	2.37628	0.821379	0.508531	0.99991
A_4	A	108	121	118.378	2.22984	0.793251	0.476245	0.999943
A_5	A	109	115.875	117.37	2.39153	0.822178	0.509775	0.999942
A_6	A	113	134.857	129.638	2.40514	0.811233	0.508768	0.999928
A_7	A	125	152.2	137.414	2.40217	0.818208	0.497517	0.999938
A_8	A	117	124.091	127.13	2.35712	0.803161	0.494968	0.999948
A_9	A	123	130.091	133.561	2.46789	0.824713	0.512842	0.999941
A_10	A	114	141.2	137.577	2.49111	0.839603	0.525972	0.999932
A_11	A	116	143.2	137.004	2.58296	0.845869	0.543369	0.999933
A_12	A	115	121	125.789	2.41354	0.813735	0.508657	0.999957
A_13	A	116	131.6	126.265	2.52346	0.846418	0.530854	0.999945
A_14	A	118	127.75	127.057	2.48298	0.842249	0.520467	0.999954
A_15	A	128	174	154.294	2.53675	0.850684	0.522822	0.99992
A_16	A	126	156.667	154.592	2.40151	0.822427	0.496562	0.999912
A_17	A	116	135.125	132.934	2.3629	0.817453	0.497076	0.999927
A_18	A	121	166.333	137.164	2.60657	0.869046	0.543512	0.999932
A_19	A	112	119.5	117.925	2.38325	0.84512	0.505086	0.999969
A_20	A	117	132.6	126.8	2.48824	0.848853	0.522502	0.999951
A_21	A	126	166	140.69	2.45947	0.81709	0.508545	0.999934
A_22	A	129	144	146.222	2.62934	0.861115	0.541037	0.999947
A_23	A	137	150.154	159.436	2.41172	0.816268	0.49019	0.999938
A_24	A	125	152.2	139.473	2.51375	0.849653	0.520627	0.999956
A_25	A	115	128	126.803	2.50656	0.854595	0.528261	0.999941
A_26	A	109	120	118.497	2.40443	0.823231	0.512524	0.999955
A_27	A	115	130	130.988	2.36529	0.799709	0.498487	0.999941
A_28	A	123	146.333	145.947	2.53292	0.8481	0.526356	0.999919
A_29	A	123	134.375	134.053	2.39987	0.809249	0.498707	0.999944
A_30	A	119	165.2	143.898	2.32053	0.795688	0.485556	0.999913
A_31	A	120	126.875	128.329	2.46283	0.814069	0.51443	0.999959
A_32	A	126	183	148.054	2.43354	0.798708	0.503185	0.999936
A_33	A	123	157.2	144.394	2.43426	0.812204	0.505853	0.999945
A_34	A	134	153.091	156.043	2.49794	0.811155	0.510009	0.999945
A_35	A	127	142	143.417	2.64804	0.85199	0.546644	0.999965
A_36	A	120	139.5	130.461	2.62952	0.85615	0.549248	0.999971
A_37	A	129	135.5	139.529	2.52783	0.833609	0.52015	0.999959
A_38	A	128	152	148.592	2.41405	0.805823	0.497534	0.999969
A_39	A	123	132.1	139.95	2.46856	0.821788	0.512981	0.999969
A_40	A	130	141	139.036	2.52039	0.801615	0.517797	0.999966
A_41	A	102	115.75	110.497	2.51267	0.826567	0.543283	0.999892
A_42	A	115	143.875	139.308	2.47501	0.819383	0.52161	0.999894
A_43	A	115	132	133.68	2.40106	0.801992	0.506025	0.999909
A_44	A	90	97.3333	103.395	2.49373	0.81406	0.554187	0.999877
A_45	A	100	109	105.66	2.20236	0.752374	0.478236	0.999955
A_46	A	129	142.154	145.244	2.4892	0.80053	0.5122	0.999925
A_47	A	119	132.333	135.804	2.37868	0.783705	0.497723	0.99993
A_48	A	136	166	157.688	2.81091	0.897866	0.572178	0.999939
A_49	A	114	130.5	122.124	2.4669	0.819272	0.52086	0.999961
A_50	A	111	116.625	118.317	2.42146	0.807737	0.514162	0.999965
A_51	A	115	141	129.033	2.3595	0.791062	0.497267	0.999948
A_52	A	121	152.625	151.442	2.26822	0.773117	0.47296	0.999902
A_53	A	115	125.5	127.594	2.41619	0.814332	0.509215	0.999945
A_54	A	115	122.857	122.999	2.21228	0.74834	0.46624	0.999957
A_55	A	119	143.429	141.575	2.63218	0.846201	0.550765	0.999906
A_56	A	115	137.75	128.814	2.56122	0.834598	0.539779	0.999955
A_57	A	123	134	131.587	2.69735	0.848556	0.560525	0.999967
A_58	A	121	123.545	126.024	2.65427	0.848014	0.553459	0.999971
A_59	A	113	128	126.604	2.28633	0.786755	0.483636	0.999934
A_60	A	134	156.667	148.877	3.01246	0.89158	0.615059	0.999871
A_61	A	118	126.273	128.518	2.36156	0.791428	0.495015	0.999938
A_62	A	119	129.111	131.832	2.54581	0.825266	0.532694	0.999954
A_63	A	118	130	134.052	2.46577	0.819868	0.516859	0.999951
A_64	A	124	151.143	146.555	2.51473	0.830647	0.521698	0.999949
A_65	A	109	120	117.148	2.40308	0.819293	0.512236	0.999952
A_66	A	103	130.5	110.641	2.48301	0.819965	0.53574	0.999956
A_67	A	109	120.375	121.368	2.50334	0.826748	0.533608	0.999942
A_68	A	113	120.091	123.958	2.35841	0.785472	0.498883	0.999941
A_69	A	122	129.091	133.284	2.22026	0.739759	0.462166	0.999953
A_70	A	117	123	124.093	2.25015	0.789626	0.472505	0.999968
A_71	A	130	147.1	155.363	2.6649	0.837399	0.547484	0.999932
A_72	A	129	148	150.254	2.68804	0.859921	0.553116	0.999948
A_73	A	120	171	138.339	2.72511	0.865546	0.569214	0.999943
A_74	A	122	133.333	140.338	2.54351	0.841566	0.529455	0.999939
A_75	A	125	151	136.957	2.69547	0.840995	0.558262	0.999947
A_76	A	118	137.5	128.328	2.59288	0.849307	0.543502	0.999958
A_77	A	125	131.111	132.21	2.6324	0.835476	0.5452	0.999967
A_78	A	127	135.667	139.084	2.41345	0.798989	0.498215	0.999965
A_79	A	117	169.5	144.729	2.67796	0.864939	0.56234	0.999878
A_80	A	125	153.875	159.593	2.40186	0.795282	0.497454	0.99994
A_81	A	133	144.667	154.012	2.67742	0.862133	0.547491	0.999966
A_82	A	116	129.333	133.913	2.35295	0.786238	0.494985	0.999933
A_83	A	118	133	131.583	2.6249	0.8551	0.550215	0.999948
A_84	A	112	127.6	122.948	2.15382	0.729209	0.456462	0.999937
A_85	A	116	129.333	133.899	2.50879	0.841452	0.527768	0.999939
A_86	A	129	167	152.484	2.5456	0.835694	0.523805	0.999926
A_87	A	123	147	136.041	2.43026	0.809502	0.505022	0.999951
A_88	A	117	145.5	137.802	2.30113	0.798457	0.483211	0.999935
A_89	A	124	175	143.965	2.31071	0.773043	0.479372	0.999944
A_90	A	112	119.857	120.871	2.59367	0.840864	0.549682	0.999948
A_91	A	117	134	135.997	2.5475	0.839557	0.534944	0.999917
A_92	A	128	140.667	154.203	2.48331	0.814137	0.511808	0.999927
A_93	A	111	119.667	122.124	2.54319	0.834579	0.54001	0.999957
A_94	A	118	123.625	125.666	2.54328	0.81562	0.533106	0.999969
A_95	A	129	157.5	148.756	2.78116	0.871765	0.572277	0.999946
A_96	A	107	112.143	111.981	2.60288	0.849941	0.557024	0.99994
A_97	A	115	122.8	127.077	2.60661	0.838583	0.549346	0.999912
A_98	A	114	118.5	120.515	2.59069	0.850202	0.546997	0.999942
A_99	A	109	128.429	124.163	2.53913	0.844894	0.541237	0.999885
A_100	A	115	121.429	123.477	2.7496	0.86847	0.579482	0.999958
A_101	A	123	161	149.979	2.66528	0.849716	0.553861	0.999923
A_102	A	129	139.909	145.256	2.75161	0.876412	0.566196	0.999945
A_103	A	135	142	148.296	2.65892	0.864515	0.542052	0.999956
A_104	A	117	152	129.118	2.47637	0.824486	0.520009	0.999948
A_105	A	115	122.091	125.766	2.30494	0.770416	0.485768	0.999956
A_106	A	120	126.875	131.063	2.40484	0.78121	0.502318	0.999952
A_107	A	121	143.667	137.535	2.56905	0.847876	0.535688	0.999938
A_108	A	116	124.667	125.928	2.40103	0.814447	0.505099	0.999953
A_109	A	115	119.667	119.644	2.49905	0.804351	0.526678	0.999975
A_110	A	131	150.125	156.889	2.75487	0.860082	0.565078	0.99995
A_111	A	148	188.625	177.75	2.55951	0.853817	0.512187	0.99993
A_112	A	117	125.25	126.341	2.54959	0.834788	0.535384	0.999946
A_113	A	118	124.111	126.533	2.50228	0.816664	0.524511	0.999959
A_114	A	99	104.625	105.645	2.85848	0.884781	0.622069	0.999686
A_115	A	115	131.5	124.149	2.50792	0.824437	0.528547	0.999956
A_116	A	116	124.25	125.213	2.40103	0.809393	0.505099	0.999955
A_117	A	130	147.5	150.566	2.43118	0.823922	0.499469	0.999918
A_118	A	115	142.2	135.715	2.27143	0.772092	0.478706	0.99993
A_119	A	118	120.8	122.672	2.60519	0.856157	0.546084	0.999975
A_120	A	119	123.5	123.799	2.51381	0.84111	0.525997	0.999965
A_121	A	120	158.25	138.278	2.68696	0.861819	0.561246	0.999942
A_122	A	114	121.857	121.226	2.46374	0.82858	0.520194	0.99996
A_123	A	120	122.154	124.597	2.37033	0.812936	0.49511	0.999971
A_124	A	126	157.625	153.175	2.59313	0.842777	0.536183	0.999918
A_125	A	125	144	146.93	2.43726	0.828236	0.504786	0.999928
A_126	A	123	165.167	150.382	2.24876	0.788588	0.467305	0.999933
A_127	A	130	147.5	144.603	2.56619	0.834097	0.527206	0.999964
A_128	A	124	139	138.117	2.7462	0.864532	0.569718	0.999946
A_129	A	120	131.667	134.098	2.57633	0.848509	0.538138	0.999942
A_130	A	122	137	138.465	2.49434	0.830476	0.51922	0.999935
A_131	A	119	142.75	145.145	2.37108	0.794264	0.496132	0.999922
A_132	A	114	123.75	128.603	2.64594	0.847212	0.558662	0.999941
A_133	A	113	120.857	123.179	2.52159	0.835721	0.5334	0.99996
A_134	A	125	135.5	142.441	2.6342	0.852163	0.545573	0.999944
A_135	A	132	147.3	153.94	2.69466	0.86185	0.551868	0.99994
A_136	A	118	124.875	127.303	2.52633	0.834323	0.529554	0.999958
A_137	A	111	122.375	122.077	2.44612	0.822379	0.519398	0.999942
A_138	A	122	134.364	138.519	2.57864	0.838257	0.536768	0.999932
A_139	A	119	136.5	133.24	2.60873	0.843671	0.545861	0.999938
A_140	A	110	116.429	115.993	2.22692	0.748734	0.473763	0.999959
A_141	A	114	129	131.118	2.41172	0.815662	0.509211	0.999939
A_142	A	117	135.2	127.996	2.341	0.778094	0.491581	0.999959
A_143	A	129	137.273	140.182	2.79584	0.894733	0.575299	0.99996
A_144	A	108	115.333	115.295	2.68473	0.871276	0.573399	0.999926
A_145	A	121	128.8	130.786	2.70128	0.863573	0.56326	0.999948
A_146	A	119	132.333	132.955	2.6582	0.862209	0.55621	0.999938
A_147	A	116	151	130.391	2.61465	0.846166	0.550036	0.99994
A_148	A	120	138.2	130.633	2.40298	0.806382	0.50193	0.999952
A_149	A	117	129	131.541	2.28321	0.766803	0.479446	0.999949
A_150	A	121	189	140.21	2.60466	0.851304	0.543114	0.999947
A_151	A	127	139	142.245	2.45425	0.81818	0.506638	0.999963
A_152	A	117	137	135.106	2.42689	0.789392	0.509619	0.99994
A_153	A	117	135.2	129.444	2.43769	0.806688	0.511886	0.999955
A_154	A	127	150.333	154.888	2.44376	0.796066	0.504474	0.999915
A_155	A	114	119.2	124.412	2.52529	0.828969	0.53319	0.999938
A_156	A	115	120	122.539	2.4461	0.816205	0.515519	0.99996
A_157	A	111	120.429	120.485	2.49191	0.823949	0.52912	0.999951
A_158	A	126	140.25	142.767	2.52631	0.834752	0.522365	0.99993
A_159	A	130	143.909	146.699	2.48235	0.818203	0.50998	0.999951
A_160	A	123	133.909	139.948	2.45092	0.81073	0.509316	0.99994
A_161	A	118	142	135.344	2.42057	0.783848	0.507385	0.999942
A_162	A	115	122.5	120.436	2.62508	0.848451	0.553239	0.999961
A_163	A	118	131	127.955	2.47615	0.808694	0.519034	0.99995
A_164	A	116	138	127.082	2.65626	0.856461	0.558791	0.999958
A_165	A	118	133	130.926	2.53733	0.826448	0.531859	0.99994
A_166	A	126	162.143	153.191	2.4995	0.823965	0.516823	0.999926
A_167	A	119	125.875	126.072	2.58584	0.848281	0.54107	0.999966
A_168	A	108	113.6	112.461	2.40921	0.811826	0.514554	0.99996
A_169	A	115	136.857	136.073	2.42929	0.785674	0.511975	0.99991
A_170	A	113	143.6	129.255	2.43148	0.797281	0.514338	0.999868
A_171	A	113	126	125.354	2.454	0.805866	0.519103	0.99994
A_172	A	118	152	133.096	2.39851	0.786783	0.502759	0.999927
A_173	A	121	138.5	137.848	2.52457	0.809267	0.526413	0.999935
A_174	A	115	128.2	123.519	2.48324	0.824252	0.523345	0.999961
A_175	A	125	126.364	128.819	2.62164	0.849445	0.542971	0.999982
A_176	A	133	171.25	152.296	2.51181	0.818588	0.513625	0.999951
A_177	A	126	131	134.882	2.56325	0.8361	0.530005	0.999974
A_178	A	128	140.364	143.784	2.40916	0.822925	0.496527	0.999953
A_179	A	120	131.143	128.561	2.46761	0.83263	0.515429	0.99996
A_180	A	115	132.5	128.316	2.35264	0.816723	0.495822	0.999949
A_181	A	119	125.875	127.401	2.60089	0.853948	0.544219	0.999969
A_182	A	125	136.667	137.59	2.52559	0.834815	0.523079	0.999961
A_183	A	140	153.6	152.1	2.55842	0.832626	0.517727	0.999959
A_184	A	124	133.1	137.474	2.61427	0.846463	0.542348	0.999958
A_185	A	122	130.25	131.68	2.69805	0.867241	0.561622	0.999965
A_186	A	120	135.167	130.284	2.61359	0.855	0.54592	0.999953
A_187	A	118	137.429	134.795	2.48285	0.816594	0.52044	0.999937
A_188	A	115	116.25	118.107	2.53307	0.838269	0.533847	0.999982
A_189	A	120	128.667	131.462	2.7199	0.870267	0.568125	0.999961
A_190	A	125	150.5	142.59	2.51939	0.824909	0.521795	0.999948
A_191	A	118	139.083	144.893	2.48171	0.818669	0.5202	0.999854
A_192	A	112	133	123.088	2.65231	0.859691	0.562108	0.999916
A_193	A	121	136.3	137.703	2.63846	0.854351	0.550161	0.999886
A_194	A	118	139.857	136.495	2.58029	0.850182	0.540864	0.999902
A_195	A	117	123.875	124.341	2.67277	0.864816	0.561251	0.99995
A_196	A	125	138	137.6	2.72938	0.879692	0.565287	0.999944
A_197	A	121	146.5	140.342	2.77644	0.874882	0.578933	0.999933
A_198	A	124	139.6	134.667	2.72489	0.865195	0.565297	0.999953
A_199	A	127	148.375	148.652	2.62535	0.84406	0.541959	0.999948
A_200	A	128	153.5	144.596	2.63367	0.834297	0.542798	0.999943
A_201	A	146	179.462	180.466	2.56294	0.817733	0.514274	0.999886
A_202	A	123	138	139.045	2.65345	0.860663	0.551403	0.999945
A_203	A	122	127.5	129.493	2.67598	0.861736	0.55703	0.999965
A_204	A	125	138.125	138.167	2.61111	0.849589	0.540792	0.999952
A_205	A	126	143.5	140.339	2.79069	0.881657	0.577031	0.99995
A_206	A	130	139.231	143.711	2.67373	0.859841	0.549299	0.999953
A_207	A	123	157	141.248	2.67302	0.852836	0.555469	0.999928
A_208	A	121	130.545	132.765	2.42077	0.823719	0.504771	0.999945
A_209	A	136	148.364	154.232	2.76423	0.882197	0.562676	0.999952
A_210	A	134	146.364	156.301	2.6993	0.859206	0.55112	0.99995
A_211	A	128	141.125	139.598	2.67742	0.86626	0.551815	0.999961
A_212	A	122	141.5	134	2.57949	0.839946	0.536944	0.999964
A_213	A	164	170.5	177.872	2.85962	0.87796	0.560724	0.999972
A_214	A	150	178.5	167.761	2.82096	0.884996	0.562995	0.999948
A_215	A	151	166.6	159.781	2.80208	0.875875	0.558485	0.999954
A_216	A	157	170.125	167.311	2.79453	0.869629	0.552689	0.999945
A_217	A	165	195	182.13	2.75145	0.858745	0.538872	0.999922
A_218	A	130	137.857	136.818	2.68586	0.85926	0.55179	0.999958
A_219	A	161	174.6	172.663	2.83631	0.877654	0.558175	0.999943
A_220	A	163	184	178.375	2.65916	0.859538	0.522044	0.999935
A_221	A	131	150.125	146.967	2.42139	0.798673	0.496675	0.999948
A_222	A	138	177	174.266	2.28222	0.791427	0.463183	0.999928
A_223	A	129	150.111	147.872	2.50505	0.813628	0.515462	0.999932
A_224	A	125	163.5	154.368	2.5006	0.817184	0.517903	0.999911
A_225	A	109	122.125	123.321	2.23134	0.776938	0.475629	0.999951
A_226	A	124	131.333	133.077	2.46828	0.802437	0.512061	0.999953
A_227	A	119	124.571	128.832	2.4034	0.811509	0.502896	0.999952
A_228	A	126	136.111	138.853	2.52594	0.816782	0.522289	0.999954
A_229	A	132	178	160.503	2.4525	0.807213	0.502274	0.999912
A_230	A	122	128.111	129.102	2.45279	0.810416	0.510569	0.999972
A_231	A	129	138.1	145.893	2.86928	0.882049	0.59041	0.999959
A_232	A	117	128.667	130.998	2.55839	0.847386	0.537231	0.999952
A_233	A	129	159	143.05	2.63359	0.842762	0.541911	0.999946
A_234	A	131	144.125	141.494	2.52007	0.810637	0.516917	0.99996
A_235	A	125	128.273	130.377	2.62819	0.855149	0.544329	0.999973
A_236	A	130	149	151.619	2.52711	0.822081	0.519176	0.999936
A_237	A	124	141.143	140.332	2.64215	0.85095	0.548133	0.999956
A_238	A	132	145.909	151.567	2.65868	0.85175	0.544499	0.99995
A_239	A	123	130.091	132.883	2.63157	0.845701	0.546856	0.999956
A_240	A	113	118.625	119.953	2.49013	0.812678	0.526746	0.999944
A_241	A	118	127.75	132.007	2.55706	0.835913	0.535994	0.999953
A_242	A	118	134.5	127.763	2.57946	0.838221	0.54069	0.999961
A_243	A	122	141.429	139.408	2.56019	0.819097	0.532927	0.999943
A_244	A	121	126	131.423	2.75064	0.868806	0.573554	0.999963
A_245	A	132	141.1	142.803	2.7058	0.86162	0.554149	0.999953
A_246	A	123	136	134.097	2.69389	0.867221	0.559807	0.999954
A_247	A	121	130.75	132.016	2.55613	0.833292	0.532993	0.999958
A_248	A	120	123.462	127.264	2.57157	0.829096	0.537143	0.999972
A_249	A	118	131	128.274	2.64926	0.851027	0.55532	0.999958
A_250	A	114	114.909	116.791	2.73527	0.879432	0.577523	0.999983
A_251	A	129	186.75	154.394	2.49319	0.788989	0.513021	0.999946
A_252	A	127	161.2	146.363	2.67948	0.861951	0.553132	0.999945
A_253	A	127	145.2	140.392	2.67687	0.857027	0.552594	0.999958
A_254	A	121	138.5	134.2	2.64004	0.854691	0.550491	0.999954
A_255	A	126	135.75	136.929	2.72669	0.865541	0.5638	0.999964
A_256	A	127	146.125	148.182	2.70283	0.854089	0.557953	0.999946
A_257	A	121	138	137.097	2.62132	0.843648	0.546588	0.999946
A_258	A	121	151.333	133.006	2.70672	0.852893	0.564395	0.999957
A_259	A	127	146.429	141.828	2.74063	0.870523	0.565757	0.999952
A_260	A	122	141.429	142.362	2.64862	0.850232	0.551333	0.999948
A_261	A	126	161	163.162	2.59954	0.830944	0.537508	0.999939
A_262	A	128	138.5	142.692	2.59619	0.835967	0.535073	0.999967
A_263	A	118	120.5	121.211	2.6233	0.846422	0.549879	0.999983
A_264	A	121	134.2	130.262	2.63215	0.85175	0.548846	0.999963
A_265	A	115	118.5	119.685	2.55681	0.841031	0.538851	0.999976
A_266	A	126	139.333	142.41	2.58075	0.853623	0.533623	0.999958
A_267	A	121	140.5	132.436	2.65908	0.842015	0.554462	0.999955
A_268	A	122	149.2	144.575	2.56967	0.837943	0.5349	0.999948
A_269	A	132	151	151.38	2.56734	0.81793	0.525792	0.999958
A_270	A	120	124.5	127.135	2.52685	0.827416	0.527801	0.999969
A_271	A	121	136.167	131.092	2.60857	0.837258	0.543929	0.999951
A_272	A	118	123.6	123.435	2.83297	0.890251	0.593828	0.999976
A_273	A	125	142.143	137.506	2.5764	0.847206	0.533601	0.999947
A_274	A	122	145.333	144.617	2.43689	0.806004	0.50726	0.999914
A_275	A	125	147.667	139.617	2.69511	0.868541	0.55819	0.999943
A_276	A	130	137.333	136.098	2.69613	0.869569	0.553901	0.999954
A_277	A	127	137.5	140.023	2.74152	0.875296	0.565941	0.999955
A_278	A	124	129.571	134.938	2.67971	0.865772	0.555925	0.999961
A_279	A	124	128.091	129.806	2.59827	0.85592	0.539029	0.999972
A_280	A	128	143.111	145.321	2.54419	0.827733	0.524355	0.999957
A_281	A	133	143.111	143.849	2.55942	0.839307	0.523362	0.999961
A_282	A	130	182.5	157.223	2.65288	0.84999	0.545015	0.999948
A_283	A	121	131.5	133.925	2.53332	0.833572	0.528238	0.999954
A_284	A	121	139.2	132.201	2.66559	0.861015	0.555818	0.999966
A_285	A	101	107.875	108.162	2.7938	0.881319	0.605359	0.999835
M3_1	M3	41	48	45.6495	1.97255	0.785223	0.531173	0.999335
M3_2	M3	37	39.5	40.9208	1.91492	0.7597	0.530313	0.99945
M3_3	M3	46	55	53.3783	2.18074	0.837599	0.569586	0.998915
M3_4	M3	44	49.6	49.9745	2.10947	0.828275	0.557442	0.999145
M3_5	M3	38	40	40.3255	2.16482	0.821234	0.595125	0.99968
M3_6	M3	49	52	53.7108	2.28451	0.856786	0.587004	0.999426
M3_7	M3	49	64.1667	65.4897	2.22347	0.852258	0.571318	0.99859
M3_8	M3	63	76	73.0251	2.42053	0.877382	0.584227	0.99858
M3_9	M3	48	70	58.9195	2.28421	0.865928	0.590051	0.998901
M3_10	M3	53	57	58.82	2.33526	0.865148	0.588183	0.99895
M3_11	M3	52	59.3333	65.9874	2.19451	0.826833	0.555398	0.998662
M3_12	M3	53	68.6	65.8657	2.28942	0.858617	0.576638	0.998619
M3_13	M3	59	66.8571	68.6709	2.59482	0.883055	0.63637	0.998798
M3_14	M3	59	74.1111	87.6184	2.32805	0.870724	0.570945	0.998404
M3_15	M3	54	59.25	58.158	2.40999	0.857572	0.604162	0.999304
M3_16	M3	52	68.5	64.4918	2.21085	0.833983	0.559532	0.998957
M3_17	M3	47	56.1667	57.1337	2.36498	0.876613	0.614257	0.998883
M3_18	M3	57	60.5	61.6141	2.39395	0.864908	0.592116	0.999129
M3_19	M3	54	65	66.2283	2.31576	0.838202	0.580539	0.99905
M3_20	M3	51	55.6667	56.5362	2.39543	0.872966	0.609242	0.999146
M3_21	M3	46	51.1429	53.8414	2.22654	0.851431	0.581548	0.999083
M3_22	M3	61	71.5	75.9835	2.39189	0.87548	0.581845	0.998571
M3_23	M3	54	65.1429	69.1325	2.27912	0.855605	0.571353	0.998654
M3_24	M3	51	58	56.6178	2.45666	0.875748	0.624814	0.999213
M3_25	M3	56	67.1429	68.735	2.24673	0.848104	0.558146	0.998792
M3_26	M3	49	52	53.8408	2.2058	0.842373	0.566778	0.999446
M3_27	M3	49	52	54.3549	2.241	0.842078	0.575822	0.999358
M3_28	M3	59	66.5	65.4201	2.34895	0.850448	0.57607	0.9991
M3_29	M3	54	58	58.4766	2.28043	0.843871	0.571681	0.999193
M3_30	M3	53	64.25	60.927	2.21924	0.834995	0.558962	0.999214
M3_31	M3	50	59.75	63.7983	2.30113	0.860645	0.588219	0.997925
M3_32	M3	52	63	66.5182	2.29114	0.852906	0.579854	0.998687
M3_33	M3	53	56	57.5559	2.46675	0.880294	0.621301	0.999287
M3_34	M3	52	59.5	59.3988	2.15244	0.811876	0.544749	0.99918
M3_35	M3	49	58	55.8443	2.21231	0.824878	0.568451	0.998987
M3_36	M3	56	65.4286	67.0392	2.2682	0.847291	0.563478	0.998703
M3_37	M3	54	68	57.8451	2.48414	0.884401	0.62275	0.999047
M3_38	M3	47	58	60.6477	2.28899	0.866877	0.594521	0.998711
M3_39	M3	54	65	64.1991	2.23408	0.838198	0.560061	0.998848
M3_40	M3	52	70	58.5334	2.11635	0.812513	0.535617	0.999356
M3_41	M3	47	49.5	49.8737	2.2634	0.855337	0.587873	0.999399
M3_42	M3	56	67.25	62.7528	2.25861	0.834622	0.561096	0.999158
M3_43	M3	52	61	57.7893	2.40444	0.866221	0.608527	0.999252
M3_44	M3	51	66	58.5507	2.18972	0.843072	0.556922	0.999206
M3_45	M3	46	49	48.7633	2.2018	0.850376	0.575086	0.999424
M3_46	M3	54	65	63.9941	2.40604	0.882104	0.60317	0.999107
M3_47	M3	50	65.6	66.8744	2.22519	0.83883	0.568807	0.998706
M3_48	M3	50	59.1667	61.7385	2.2173	0.848203	0.566792	0.999012
M3_49	M3	54	93	65.5598	2.32769	0.844944	0.583529	0.99855
M3_50	M3	58	76.2	71.5693	2.2604	0.850332	0.556687	0.998852
M3_51	M3	53	92	65.9647	2.19398	0.818308	0.5526	0.998608
M3_52	M3	45	47	47.8219	2.35732	0.863404	0.619261	0.999456
M3_53	M3	43	49.4286	54.2239	2.35492	0.860002	0.626109	0.999086
M3_54	M3	51	58	55.7292	2.21034	0.818181	0.562166	0.999379
M3_55	M3	66	84.3333	75.1654	2.29375	0.841417	0.547478	0.999777
M3_56	M3	64	73.1667	77.1887	2.60791	0.900801	0.627069	0.999739
M3_57	M3	64	72.25	80.8115	2.50371	0.88963	0.602014	0.999684
M3_58	M3	63	67.5	72.6389	2.20854	0.844257	0.533061	0.999794
M3_59	M3	65	85	93.7975	2.52402	0.887605	0.604646	0.999561
M3_60	M3	60	90.3333	77.2023	2.33915	0.863252	0.571312	0.999717
M3_61	M3	76	114.25	93.4493	2.4807	0.882515	0.572812	0.999593
M3_62	M3	67	82	75.8039	2.28202	0.846465	0.542732	0.999789
M3_63	M3	62	75.75	71.8493	2.29865	0.852771	0.55696	0.999755
M3_64	M3	62	77.6	73.8209	2.64954	0.911644	0.64198	0.999646
M3_65	M3	67	89.75	81.1896	2.60574	0.904697	0.619722	0.999603
M3_66	M3	68	79	76.7949	2.61033	0.903787	0.618633	0.999735
M3_67	M3	71	78.8571	80.2802	2.52777	0.888653	0.593001	0.999736
M3_68	M3	59	92	69.5153	2.17051	0.821046	0.532309	0.999705
M3_69	M3	61	94	71.889	2.18681	0.819371	0.531957	0.999734
M3_70	M3	57	60	61.9177	2.11102	0.807649	0.522135	0.999854
M3_71	M3	66	79.75	76.4339	2.50424	0.877098	0.597719	0.999716
M3_72	M3	65	76.375	82.0991	2.47371	0.882871	0.592593	0.999623
M3_73	M3	62	71.1667	73.9071	2.12474	0.762637	0.514822	0.999703
M3_74	M3	67	73.4286	74.9681	2.46841	0.867367	0.58706	0.999743
M3_75	M3	67	94.5	77.2897	2.49758	0.883337	0.593999	0.999782
M3_76	M3	70	109	83.1379	2.59992	0.889117	0.611962	0.999685
M3_77	M3	73	94	90.436	2.31419	0.850352	0.539381	0.99964
M3_78	M3	66	104.25	94.517	2.22876	0.85077	0.531966	0.999558
M3_79	M3	62	67	65.2878	1.99104	0.768471	0.482426	0.999869
M3_80	M3	58	103.5	73.9552	2.25299	0.853807	0.554864	0.999616
M3_81	M3	67	75.25	79.5889	2.31543	0.832494	0.550677	0.999669
M3_82	M3	61	67	67.467	2.10652	0.823517	0.512427	0.999774
M3_83	M3	63	99	68.1075	2.1038	0.814459	0.507779	0.99978
M3_84	M3	67	74.5	73.8905	2.07275	0.811112	0.492961	0.999814
M3_85	M3	81	88.0909	91.6831	2.51225	0.88029	0.571687	0.999735
M3_86	M3	65	80.6	78.9601	2.49177	0.875883	0.596918	0.999661
M3_87	M3	66	88.5	75.0473	2.41294	0.871686	0.575928	0.999733
M3_88	M3	70	85.6	81.2353	2.49713	0.88323	0.587769	0.999618
M3_89	M3	61	72	72.1897	2.48862	0.882866	0.605375	0.999645
M3_90	M3	65	82.1429	88.2987	2.35505	0.863033	0.564166	0.999551
M3_91	M3	56	67.25	64.8357	2.27764	0.860253	0.565824	0.999723
M3_92	M3	66	99	76.7834	2.47835	0.880138	0.59154	0.999736
M3_93	M3	59	66.2	66.9803	2.17997	0.819305	0.534629	0.999759
M3_94	M3	63	74	77.434	2.50439	0.881013	0.604468	0.999672
M3_95	M3	62	71.1667	72.3454	2.39755	0.872837	0.580924	0.999733
M3_96	M3	98	106.25	106.973	2.76977	0.903287	0.604099	0.999566
M3_97	M3	68	90	81.0106	2.56899	0.898088	0.608837	0.999657
M3_98	M3	79	113.2	103.831	2.55885	0.884177	0.585624	0.99949
M3_99	M3	64	72.6667	77.6411	2.33206	0.855672	0.560743	0.999643
M3_100	M3	64	71.2	70.6527	2.63775	0.898804	0.634244	0.999734
M3_101	M3	63	70.5	75.0851	2.42455	0.864717	0.585197	0.999728
M3_102	M3	64	71.8571	75.1856	2.28766	0.846382	0.550065	0.999718
M3_103	M3	64	66.1429	66.9725	2.29166	0.86356	0.551028	0.999824
M3_104	M3	62	81.5	74.6807	2.15507	0.819823	0.522172	0.999684
M3_105	M3	62	81.5	79.7324	2.38769	0.853479	0.578535	0.999582
M3_106	M3	66	70.5	73.2555	2.43814	0.877941	0.581943	0.999794
M3_107	M3	72	94.75	88.6318	2.71024	0.910663	0.633727	0.999555
M3_108	M3	72	81	78.8259	2.7491	0.909873	0.642813	0.999748
M3_109	M3	55	56.1111	58.6734	2.39294	0.866696	0.597141	0.999866
M3_110	M3	64	67	69.2551	2.32121	0.854689	0.558132	0.999842
M3_111	M3	75	90.6	87.309	2.72233	0.910646	0.630535	0.999718
M3_112	M3	65	84.5	81.3823	2.60136	0.899066	0.623171	0.99964
M3_113	M3	61	80.5	80.5685	2.53983	0.888015	0.617832	0.999672
M3_114	M3	67	82	89.7971	2.50397	0.883105	0.595517	0.999501
M3_115	M3	62	67.6	68.2636	2.36306	0.862927	0.572567	0.999824
M3_116	M3	58	60.1429	62.1902	2.35096	0.858395	0.578991	0.999843
M3_117	M3	64	169	84.5039	2.37985	0.855327	0.572234	0.999628
M3_118	M3	59	64.1429	67.8409	2.35266	0.8618	0.57698	0.999752
M3_119	M3	70	83.75	79.5681	2.5555	0.890363	0.601507	0.99975
M3_120	M3	61	67	69.3306	2.46015	0.878938	0.59845	0.999743
M3_121	M3	71	86	88.1953	2.47384	0.863466	0.580348	0.999547
M3_122	M3	64	65.3636	68.6971	2.51935	0.885865	0.605776	0.999831
M3_123	M3	67	73.6	80.6701	2.62879	0.901092	0.625203	0.999642
M3_124	M3	65	80	72.1416	2.51235	0.884491	0.601848	0.999718
M3_125	M3	81	115.2	106.77	2.6686	0.900335	0.607266	0.999525
M3_126	M3	57	69	65.9314	2.30236	0.838102	0.569462	0.999757
M3_127	M3	61	66.1429	67.7339	2.16554	0.796578	0.526782	0.999764
M3_128	M3	75	90.1667	90.199	2.64341	0.891321	0.612256	0.999648
M3_129	M3	70	100	90.942	2.57533	0.888027	0.606174	0.999516
M3_130	M3	85	112.2	101.882	2.69755	0.904444	0.607194	0.999716
M3_131	M3	74	82.25	84.6853	2.53703	0.885506	0.589449	0.999718
M3_132	M3	68	77	75.7682	2.65523	0.89271	0.629276	0.999744
M3_133	M3	66	73.5	72.8587	2.45111	0.876399	0.585038	0.999722
M3_134	M3	71	118.5	112.249	2.46523	0.877495	0.578328	0.999483
M3_135	M3	76	93.5	92.5416	2.36458	0.86357	0.545999	0.999687
M3_136	M3	63	85	72.0977	2.40394	0.881728	0.580222	0.999676
M3_137	M3	68	77.1667	78.3207	2.35983	0.851285	0.559266	0.999695
M3_138	M3	101	149.333	145.145	2.58415	0.883366	0.559932	0.999176
M3_139	M3	71	82.1429	82.7105	2.4456	0.877915	0.573724	0.999674
M3_140	M3	75	102.2	98.9335	2.48351	0.870135	0.57522	0.999638
M3_141	M3	68	75.8571	77.6593	2.42499	0.861595	0.57471	0.999756
M3_142	M3	69	91.75	83.4181	2.29911	0.853519	0.542997	0.999707
M3_143	M3	72	97.5	99.2407	2.41684	0.867825	0.565122	0.999481
M3_144	M3	66	71.625	75.2143	2.11383	0.805215	0.504535	0.999758
M3_145	M3	70	74	74.5121	2.13041	0.793616	0.501451	0.99981
M3_146	M3	64	71.5	72.294	2.34499	0.865637	0.56385	0.999756
M3_147	M3	113	191.833	219.973	2.6925	0.899059	0.569552	0.998872
M3_148	M3	76	106.6	102.829	2.54541	0.878914	0.587755	0.999655
M3_149	M3	72	83.1429	89.4799	2.50654	0.890303	0.586097	0.999762
M3_150	M3	75	90.6	87.9629	2.59898	0.890282	0.601965	0.999759
M3_151	M3	69	78.75	83.9704	2.44164	0.869799	0.57666	0.99973
M3_152	M3	62	84.5	72.3912	2.49123	0.874607	0.603623	0.999799
M3_153	M3	73	91.2	90.8528	2.65121	0.902777	0.617932	0.999729
M3_154	M3	66	88	81.1057	2.56652	0.898207	0.612585	0.999779
M3_155	M3	67	85.3333	79.2092	2.62506	0.89507	0.624317	0.999782
M3_156	M3	71	79.25	85.5744	2.55969	0.882894	0.600489	0.999752
M3_157	M3	80	99.125	105.419	2.65718	0.890148	0.606383	0.999577
M3_158	M3	72	76.5	82.4915	2.52381	0.892542	0.590135	0.999801
M3_159	M3	61	65.6667	68.5825	2.36647	0.874581	0.57566	0.999853
M3_160	M3	74	98	96.0227	2.44066	0.871476	0.567059	0.999718
M3_161	M3	71	92	92.5951	2.62158	0.899476	0.615008	0.999719
M3_162	M3	62	71	71.1238	2.38598	0.860514	0.578121	0.999857
M3_163	M3	64	75.25	76.9159	2.16426	0.810708	0.520395	0.999823
M3_164	M3	64	73	76.5152	2.51781	0.885498	0.605405	0.999768
M3_165	M3	66	72	73.0484	2.51188	0.881466	0.599542	0.999793
M3_166	M3	62	75.75	73.6155	2.4375	0.855073	0.590604	0.999739
M3_167	M3	64	68	69.7894	2.37979	0.853411	0.572218	0.999853
M3_168	M3	78	87	83.9343	2.45662	0.862992	0.563871	0.999816
M3_169	M3	63	70.5	73.6245	2.52574	0.89245	0.60962	0.99979
M3_170	M3	70	90	97.335	2.36109	0.855111	0.555748	0.999669
M3_171	M3	60	65.25	65.3531	2.51028	0.891558	0.61311	0.999843
M3_172	M3	60	61.25	62.8885	2.34091	0.846532	0.571743	0.99991
M3_173	M3	64	90	75.418	2.15029	0.80368	0.517036	0.99971
M3_174	M3	76	87.6667	95.2171	2.69425	0.897672	0.622124	0.999653
M3_175	M3	73	80.8571	83.1436	2.68908	0.904005	0.626758	0.999753
M3_176	M3	67	71	74.4231	2.65639	0.905698	0.631768	0.99987
M3_177	M3	64	99	81.334	2.37417	0.864309	0.570868	0.999719
M3_178	M3	66	70.5	73.5762	2.39422	0.866183	0.57146	0.999796
M3_179	M3	76	85.75	89.0804	2.36973	0.857992	0.54719	0.999722
M3_180	M3	70	96.25	90.3079	2.54842	0.884313	0.599841	0.999508
M3_181	M3	68	83	92.1903	2.14728	0.786977	0.508893	0.999655
M3_182	M3	68	77	78.519	2.5895	0.892959	0.613697	0.999768
M3_183	M3	76	83.5	82.9765	2.6929	0.904803	0.621812	0.999758
M3_184	M3	69	87.2	83.0697	2.55247	0.886483	0.602835	0.999623
M3_185	M3	71	80.1667	81.1252	2.35507	0.839028	0.552487	0.99979
M3_186	M3	63	70	68.8092	2.40245	0.857967	0.579863	0.999839
M3_187	M3	66	72.875	79.0064	2.28654	0.841544	0.545758	0.999752
M3_188	M3	64	65.4286	66.7034	2.17141	0.825405	0.522113	0.999911
M3_189	M3	65	78.75	76.0949	2.45492	0.875489	0.588091	0.999751
M3_190	M3	77	107	94.5794	2.7142	0.903593	0.624845	0.999535
M3_191	M3	69	84.1667	91.3327	2.71783	0.910511	0.64189	0.999676
M3_192	M3	62	74	71.2488	2.70061	0.898007	0.654354	0.999746
M3_193	M3	70	83	88.2195	2.72685	0.911539	0.641839	0.999662
M3_194	M3	59	59.8571	61.8157	2.44512	0.876148	0.599655	0.99992
M3_195	M3	66	75	75.3208	2.37773	0.853062	0.567525	0.999768
M3_196	M3	67	72.625	76.4072	2.54101	0.887528	0.604328	0.999745
M3_197	M3	68	79	79.4826	2.6644	0.908193	0.631447	0.999713
M3_198	M3	75	90	91.1752	2.53092	0.884409	0.586203	0.999678
M3_199	M3	71	79.25	82.2482	2.3139	0.834006	0.542828	0.999724
M3_200	M3	63	81.3333	79.0233	2.54609	0.890863	0.614533	0.999728
M3_201	M3	70	89.5	84.0171	2.43783	0.86906	0.573811	0.999696
M3_202	M3	63	67.6667	69.981	2.60402	0.889715	0.628514	0.999791
M3_203	M3	74	82.6667	87.1652	2.66793	0.901472	0.619863	0.999706
M3_204	M3	76	106	93.3671	2.64055	0.898817	0.609723	0.999614
M3_205	M3	69	78.4286	84.0937	2.47858	0.877674	0.585384	0.99972
M3_206	M3	68	73.1429	77.0325	2.71575	0.910618	0.643619	0.999782
M3_207	M3	68	79.25	78.2105	2.64518	0.886878	0.626894	0.999796
M3_208	M3	64	71	71.1519	2.49743	0.881904	0.600505	0.9998
M3_209	M3	66	118.5	89.1867	2.45376	0.872533	0.585672	0.999682
M3_210	M3	64	71.8571	75.8456	2.3971	0.868605	0.57638	0.999776
M3_211	M3	62	84	76.4082	2.34653	0.839333	0.568561	0.999705
M3_212	M3	64	66.1429	68.1106	2.60085	0.897466	0.625372	0.999858
M3_213	M3	68	79.25	79.0511	2.6741	0.902566	0.633746	0.999788
M3_214	M3	61	68.2	68.1565	2.29266	0.851959	0.557706	0.999797
M3_215	M3	69	73	75.4405	2.52915	0.896331	0.597329	0.99978
M3_216	M3	68	77	76.9346	1.99909	0.761919	0.473774	0.999772
M3_217	M3	67	72	76.5185	2.23101	0.828102	0.5306	0.999758
M3_218	M3	62	66.2	67.346	2.26529	0.847136	0.548878	0.999825
M3_219	M3	64	69.25	68.6014	2.2653	0.84904	0.544689	0.99982
M3_220	M3	69	74.625	79.8104	2.40894	0.86306	0.568937	0.999825
M3_221	M3	66	85.5	81.1106	2.70143	0.912611	0.644786	0.999664
M3_222	M3	71	89.2	89.0401	2.58801	0.900974	0.607132	0.9998
M3_223	M3	75	90	95.4943	2.70841	0.908461	0.627312	0.999578
M3_224	M3	69	70	71.4635	2.22193	0.816617	0.524768	0.999911
M3_225	M3	71	78.2	76.0126	2.43514	0.870963	0.57127	0.999829
M3_226	M3	67	82	75.411	2.34586	0.862284	0.557914	0.999776
M3_227	M3	70	92.75	88.3612	2.41839	0.874352	0.569233	0.999768
M3_228	M3	71	116.333	90.6987	2.0673	0.766834	0.484977	0.999589
M3_229	M3	79	125.2	122.477	2.58433	0.887691	0.591454	0.99951
M3_230	M3	66	77.25	76.3432	2.28281	0.833352	0.544869	0.999811
M3_231	M3	63	67.2	67.3856	2.2168	0.820138	0.535053	0.999848
M3_232	M3	64	73	70.5302	2.23751	0.841765	0.538007	0.999744
M3_233	M3	68	74	79.1175	2.29307	0.86358	0.543446	0.999766
M3_234	M3	72	76.5	80.0228	2.06924	0.77545	0.483845	0.999787
M3_235	M3	76	93.5	92.6324	2.63675	0.897087	0.608845	0.999675
M3_236	M3	70	85.1667	83.5888	2.3634	0.865985	0.55629	0.999669
M3_237	M3	60	75	77.4541	2.44178	0.882086	0.596378	0.999759
M3_238	M3	79	126.5	100.524	2.15994	0.827851	0.494327	0.999571
M3_239	M3	66	96.6	88.7475	2.21124	0.839631	0.527787	0.999619
M3_240	M3	75	94.4286	96.8178	2.49675	0.884225	0.578287	0.999687
M3_241	M3	73	88	94.472	2.53755	0.894417	0.59144	0.999721
M3_242	M3	67	88	82.1843	2.53952	0.901396	0.603974	0.999652
M3_243	M3	61	83	72.1504	2.4413	0.884788	0.593864	0.999737
M3_244	M3	61	80.5	77.2356	2.40108	0.874271	0.584079	0.999656
M3_245	M3	66	75.1667	74.961	2.1988	0.84218	0.524817	0.99972
M3_246	M3	68	77.1667	76.1123	2.28908	0.83804	0.542499	0.999692
M3_247	M3	62	80.2	81.0505	2.33709	0.867699	0.566274	0.999653
M3_248	M3	61	72	71.2795	2.27235	0.845705	0.552765	0.999733
M3_249	M3	68	74	74.7856	2.44761	0.880093	0.580071	0.999788
M3_250	M3	54	63	66.2822	2.22074	0.845069	0.556717	0.999792
M3_251	M3	65	85	85.9742	2.14296	0.827279	0.51336	0.999642
M3_252	M3	64	70	70.5217	2.15954	0.825559	0.519259	0.999784
M3_253	M3	63	82.5	77.1545	2.32689	0.858298	0.561624	0.999694
M3_254	M3	74	82.6667	89.0556	2.39824	0.863486	0.557202	0.999701
M3_255	M3	60	61.25	63.4094	2.35689	0.862192	0.575645	0.999878
M3_256	M3	70	81	79.8448	2.14063	0.830364	0.503856	0.999738
M3_257	M3	70	76.4286	81.0532	2.45383	0.875611	0.577577	0.999747
M3_258	M3	69	78	76.1915	2.03219	0.790544	0.479958	0.999775
M3_259	M3	71	82.1429	83.0051	2.36888	0.843677	0.555726	0.999636
M3_260	M3	66	69.1111	70.7139	1.93169	0.751751	0.461062	0.999803
M3_261	M3	65	74	73.7454	2.268	0.836486	0.543313	0.999784
M3_262	M3	70	83.75	80.4254	2.22482	0.807257	0.523673	0.999759
M3_263	M3	67	73	75.7938	2.38641	0.865274	0.567558	0.99977
M3_264	M3	64	68.2	69.3595	2.23947	0.818831	0.538479	0.999844
M3_265	M3	72	89.1429	94.2182	2.23284	0.834985	0.522098	0.999626
M3_266	M3	71	81	96.0399	2.33422	0.861224	0.547595	0.999678
M3_267	M3	73	78.5	84.59	2.34762	0.85197	0.547172	0.999716
M3_268	M3	64	75	72.4309	2.34169	0.841688	0.563058	0.999667
M3_269	M3	62	67.625	70.3209	2.31044	0.860304	0.559816	0.999751
M3_270	M3	65	70.1429	73.7892	2.30429	0.850478	0.552006	0.99978
M3_271	M3	60	69	66.2598	2.21037	0.82746	0.53986	0.999779
M3_272	M3	84	96	98.8911	2.41514	0.855617	0.545079	0.999672
M3_273	M3	78	95	99.097	2.3706	0.850142	0.544126	0.999593
M3_274	M3	60	64.5	69.9629	2.21986	0.842439	0.542176	0.999795
M3_275	M3	68	98	95.6297	2.19787	0.822759	0.520882	0.999626
M3_276	M3	60	66	70.2648	1.99369	0.77439	0.486939	0.999772
M3_277	M3	64	70	69.4039	2.17405	0.832982	0.522749	0.999751
M3_278	M3	63	72.4286	76.195	2.35916	0.870898	0.569415	0.999692
M3_279	M3	69	78.4286	80.8692	2.68881	0.900768	0.635035	0.999677
M3_280	M3	75	92.5	91.8793	2.33144	0.858428	0.54	0.999651
M3_281	M3	64	70.1111	75.6831	2.39985	0.855396	0.577042	0.999691
M3_282	M3	61	67	70.4094	2.44433	0.868289	0.594602	0.999784
M3_283	M3	64	77	83.236	2.22942	0.821627	0.536062	0.999679
M3_284	M3	79	96	97.1756	2.57464	0.886606	0.589236	0.99959
M3_285	M3	63	85.75	81.9331	2.41323	0.861157	0.582464	0.999646
M3_286	M3	62	73	78.7018	2.57429	0.890774	0.623749	0.999721
M3_287	M3	63	93.3333	84.9878	2.37156	0.839404	0.572408	0.999632
M3_288	M3	63	70.8	79.2106	2.13355	0.802058	0.514961	0.999664
M3_289	M3	65	91	80.9665	2.25361	0.831657	0.539867	0.999679
M3_290	M3	66	81	74.6728	2.21009	0.807509	0.527512	0.999843
M3_291	M3	64	71.5	74.002	2.65131	0.890706	0.637506	0.999748
M3_292	M3	69	109	91.5862	2.64725	0.898439	0.62522	0.999624
M3_293	M3	62	75	76.2643	2.37192	0.870145	0.574712	0.999654
M3_294	M3	64	77	87.7337	2.35529	0.856784	0.566327	0.999682
M3_295	M3	63	69	68.5445	2.14717	0.829796	0.518247	0.999758
M3_296	M3	72	93.375	106.609	2.21124	0.828132	0.517047	0.999501
M3_297	M3	62	69.8571	73.9405	2.47001	0.869519	0.598482	0.999674
M3_298	M3	61	74.2	73.6678	2.16166	0.806689	0.52584	0.999689
M3_299	M3	74	87.2	86.0808	2.44381	0.875291	0.567792	0.999693
M3_300	M3	63	70.2	68.9275	2.20069	0.81242	0.531165	0.99977
M3_301	M3	63	70.5	70.5052	2.0312	0.794928	0.490257	0.999767
M3_302	M3	62	75	85.5165	1.8772	0.700066	0.454842	0.999685
M3_303	M3	63	74	76.2488	2.14532	0.813621	0.517802	0.999698
M3_304	M3	61	65.6667	67.3738	2.18642	0.834025	0.531864	0.999802
M3_305	M3	68	83.6	83.0228	2.23786	0.836631	0.53036	0.999657
M3_306	M3	72	83.1429	84.1097	2.19791	0.806938	0.513931	0.999656
M3_307	M3	66	72.4286	74.2337	2.21513	0.834173	0.528714	0.999745
M3_308	M3	68	81.2	79.4213	2.13424	0.804561	0.505803	0.999686
M3_309	M3	65	87	76.6847	2.1107	0.786766	0.505632	0.999687
M3_310	M3	62	75.75	70.5603	2.1414	0.814483	0.51886	0.999692
M3_311	M3	57	62.6	63.1121	1.96342	0.758536	0.485627	0.999788
M3_312	M3	57	61.2	61.3073	2.09334	0.797483	0.517762	0.999833
M3_313	M3	79	94.1667	90.308	2.18191	0.815628	0.499355	0.999621
M3_314	M3	63	89.25	83.6288	2.17697	0.828216	0.525441	0.999618
M3_315	M3	61	70	67.7915	2.17419	0.841867	0.528888	0.999757
M3_316	M3	64	77.75	73.973	2.23943	0.83625	0.538469	0.999693
M3_317	M3	60	71	71.552	1.96612	0.757712	0.480204	0.999742
M3_318	M3	73	97.4286	100.589	1.94626	0.759627	0.453624	0.999529
M3_319	M3	68	75.5	76.4278	2.02432	0.776563	0.479752	0.999721
M3_320	M3	69	71.625	73.525	2.27279	0.829545	0.536782	0.999816
M3_321	M3	57	75.2	80.8982	2.20001	0.817638	0.544145	0.999676
M3_322	M3	67	130.333	101.176	2.24012	0.84353	0.532766	0.999506
M3_323	M3	63	68.625	73.2381	1.9229	0.743582	0.464117	0.999745
M3_324	M3	74	91.1429	94.6551	2.10602	0.810575	0.48931	0.999601
M3_325	M3	65	87.75	79.6619	2.12117	0.832084	0.508139	0.999682
M3_326	M3	62	71.1667	72.4719	2.00097	0.793179	0.484832	0.999745
M3_327	M3	73	76.1111	79.2307	2.37556	0.856996	0.553683	0.999838
M3_328	M3	75	105.6	97.6813	2.22481	0.812229	0.515301	0.999573
M3_329	M3	59	65.4286	69.3094	2.09123	0.805904	0.512865	0.999772
M3_330	M3	65	68	69.6929	2.14236	0.827483	0.513216	0.999836
M3_331	M3	72	87	91.7388	2.26203	0.844785	0.528923	0.999618
M3_332	M3	71	82.1429	85.4244	2.37251	0.865068	0.556578	0.999706
M3_333	M3	69	69.6667	71.3635	2.33392	0.84857	0.551219	0.999897
M3_334	M3	61	63.5	64.3009	2.37734	0.85855	0.578304	0.999874
M3_335	M3	66	79.2	76.7554	2.28046	0.85132	0.544307	0.999724
M3_336	M3	79	98.4286	98.0034	2.52782	0.861418	0.578522	0.999536
M3_337	M3	65	67.625	70.2313	2.1865	0.797907	0.52379	0.999831
M3_338	M3	68	69.4286	70.6586	2.28154	0.84474	0.540713	0.999904
M3_339	M3	71	78.5	78.6363	2.46262	0.8743	0.577716	0.999755
M3_340	M3	69	76.8571	77.9396	2.19935	0.827625	0.519437	0.999735
M3_341	M3	71	109.25	93.5823	2.48778	0.877816	0.58362	0.999534
M3_342	M3	74	92.2	86.8924	2.14441	0.819561	0.498229	0.999671
M3_343	M3	62	65	66.0923	2.05508	0.79198	0.497943	0.999841
M3_344	M3	65	74	72.2769	2.13572	0.811441	0.511625	0.999748
M3_345	M3	60	73	78.2543	2.12335	0.807603	0.518605	0.999719
M3_346	M3	66	92.25	82.6518	1.93965	0.787699	0.462961	0.999659
M3_347	M3	62	66.6667	67.9865	2.11517	0.824514	0.512503	0.999807
M3_348	M3	70	79.4286	81.4365	1.98729	0.767465	0.467764	0.999748
M3_349	M3	75	90.1111	101.993	2.15964	0.807773	0.500208	0.999586
M3_350	M3	69	75.4286	78.3781	2.15693	0.801473	0.509417	0.999748
M3_351	M3	79	96.2727	108.614	2.46536	0.864101	0.564228	0.999483
M3_352	M3	62	73	75.3791	2.24293	0.833906	0.543461	0.999735
M3_353	M3	70	88.2	83.055	2.47759	0.874379	0.58317	0.999656
M3_354	M3	61	68.2	69.4354	2.21274	0.812529	0.538264	0.999777
M3_355	M3	65	76.1429	78.5206	2.24073	0.82902	0.536781	0.999678
M3_356	M3	69	78.1667	81.0118	2.19551	0.837599	0.51853	0.999737
M3_357	M3	62	69.2	69.0815	2.13222	0.815954	0.516635	0.999773
M3_358	M3	59	68.3333	65.6004	2.1997	0.817827	0.539468	0.999793
M3_359	M3	67	78	80.7788	2.14291	0.813625	0.509647	0.999717
M3_360	M3	70	89.4286	92.2366	2.08799	0.809756	0.491466	0.999626
M3_361	M3	63	70.8571	71.7384	2.20057	0.83613	0.531135	0.999727
M3_362	M3	58	63.25	62.5254	2.33759	0.85618	0.575699	0.99984
M3_363	M3	69	114.5	80.693	2.06019	0.811279	0.486571	0.999661
M3_364	M3	69	84	83.8278	1.79872	0.684837	0.424817	0.99965
M3_365	M3	57	102.5	79.2541	2.30645	0.858728	0.570471	0.999639
M3_366	M3	62	66.6667	68.0651	2.10586	0.811029	0.510248	0.999812
M3_367	M3	70	97.2	100.334	2.65551	0.905939	0.625047	0.999628
M3_368	M3	68	98.6	105.838	2.41985	0.872342	0.573491	0.999644
M3_369	M3	65	75.1111	82.2043	2.17397	0.811602	0.520787	0.999701
M3_370	M3	58	61.5	63.4336	2.2235	0.816662	0.547601	0.999842
M3_371	M3	58	61.5	63.3751	2.01052	0.779652	0.495147	0.999849
M3_372	M3	62	84	73.5261	2.02704	0.754388	0.491149	0.999727
F4_1	F4	47	92.5	65.0094	2.19048	0.819872	0.568934	0.998846
F4_2	F4	49	65.5	70.1487	2.30584	0.828744	0.592485	0.998926
F4_3	F4	55	68	73.1359	2.32329	0.849365	0.579761	0.998843
F4_4	F4	48	70	62.0853	2.20418	0.805234	0.569379	0.999019
F4_5	F4	44	62.3333	55.1396	2.17082	0.841667	0.573656	0.999154
F4_6	F4	50	68.3333	66.793	2.23116	0.809046	0.570334	0.999263
F4_7	F4	59	68.4286	70.234	2.31757	0.868309	0.568375	0.999127
F4_8	F4	53	57.5	59.173	2.38042	0.88123	0.599558	0.99928
F4_9	F4	54	65.1429	70.7624	2.27572	0.840987	0.570501	0.998836
F4_10	F4	49	61	56.6893	2.37821	0.868317	0.61108	0.999217
F4_11	F4	57	68.6667	78.5966	2.34411	0.864804	0.579788	0.998332
F4_12	F4	50	58.25	61.8841	2.03487	0.794818	0.520158	0.998717
F4_13	F4	44	47	47.4976	1.8215	0.71843	0.481346	0.999459
F4_14	F4	57	66.75	67.9068	2.37325	0.87346	0.586995	0.998953
F4_15	F4	51	62.25	58.0149	2.40935	0.876324	0.612783	0.999245
F4_16	F4	56	101.333	74.5282	2.37218	0.873154	0.589309	0.998793
F4_17	F4	51	53.625	55.8331	2.4979	0.892281	0.635304	0.999416
F4_18	F4	54	80	69.9923	2.10985	0.787874	0.528918	0.998841
F4_19	F4	53	73	77.7778	2.03177	0.798833	0.511742	0.998774
F4_20	F4	47	77.6	86.5455	1.94845	0.772596	0.506073	0.998415
F4_21	F4	58	77.5	71.7232	2.46967	0.867367	0.608226	0.99889
F4_22	F4	48	59	60.1809	2.2547	0.869403	0.582429	0.999252
F4_23	F4	52	63	65.2815	2.09362	0.817241	0.529863	0.999033
F4_24	F4	51	66.6	64.4941	2.30032	0.872282	0.585051	0.99899
F4_25	F4	54	60	62.4101	2.49336	0.876451	0.625061	0.999097
F4_26	F4	58	66.6667	70.16	2.58112	0.906382	0.635674	0.99877
F4_27	F4	73	115.167	101.928	2.56245	0.882864	0.597243	0.997758
F4_28	F4	47	52.1429	54.5207	2.30716	0.864368	0.59924	0.998757
F4_29	F4	53	59.6	66.1237	2.17008	0.83333	0.546579	0.999014
F4_30	F4	56	67.1429	67.3356	2.24123	0.850594	0.556779	0.998915
F4_31	F4	52	56.2	56.3861	2.48835	0.89569	0.629763	0.999424
F4_32	F4	44	46.5	47.8951	2.34072	0.861979	0.618553	0.999472
F4_33	F4	40	44.6667	55.1668	2.16589	0.816775	0.58714	0.999206
F4_34	F4	49	58.1667	59.8988	2.30537	0.850059	0.592364	0.998923
F4_35	F4	51	81	77.1247	2.43198	0.872586	0.618536	0.998273
F4_36	F4	45	56.25	55.6192	2.30613	0.857969	0.605815	0.99907
F4_37	F4	45	52.2	52.7156	2.19903	0.837761	0.577681	0.999169
F4_38	F4	52	61.4286	63.957	2.28512	0.841945	0.57833	0.998951
F4_39	F4	40	41	41.1307	2.09711	0.815089	0.568495	0.999756
F4_40	F4	49	58	59.2031	2.32176	0.855777	0.596573	0.99922
F4_41	F4	43	50	49.7853	2.33027	0.871862	0.619556	0.999263
F4_42	F4	51	60	61.0493	2.27532	0.849598	0.578694	0.999039
F4_43	F4	46	91.5	64.1751	2.28856	0.869131	0.597746	0.998569
F4_44	F4	49	56.2	54.7897	2.11322	0.797143	0.542989	0.999093
F4_45	F4	48	59	62.6276	2.18961	0.820794	0.565614	0.998998
F4_46	F4	48	54	55.5261	2.08374	0.801614	0.538268	0.999316
F4_47	F4	51	55.6667	56.9705	2.25043	0.825904	0.572363	0.999221
F4_48	F4	46	51.6	51.4309	1.98835	0.803322	0.519335	0.999382
F4_49	F4	45	72.5	54.5785	1.67007	0.655972	0.438723	0.998945
F4_50	F4	44	65	70.6629	1.81436	0.710931	0.479458	0.998512
F4_51	F4	43	52	54.2728	2.08272	0.81044	0.553739	0.999015
F4_52	F4	47	54.2	54.4635	2.23736	0.834022	0.581109	0.998999
F4_53	F4	49	71	63.4975	2.23053	0.840691	0.573132	0.999128
F4_54	F4	56	63.5	63.9931	2.49275	0.88323	0.619262	0.999035
F4_55	F4	52	65.2	61.9175	2.39721	0.848647	0.606698	0.998826
F4_56	F4	48	57.1667	59.3468	2.20815	0.843773	0.570404	0.999221
F4_57	F4	46	53.5	55.8193	2.25097	0.851752	0.587928	0.999103
F4_58	F4	43	46.5	49.0611	2.20535	0.84573	0.586342	0.999311
F4_59	F4	46	61.1667	64.755	2.22757	0.851859	0.581817	0.998475
F4_60	F4	50	65.1667	72.4141	2.35802	0.865355	0.602763	0.998635
F4_61	F4	44	53	54.0939	2.29025	0.854353	0.605216	0.999128
F4_62	F4	50	53.5	56.6088	2.29777	0.867056	0.58736	0.999466
F4_63	F4	47	50.5	51.5012	2.01183	0.781208	0.522534	0.999517
F4_64	F4	51	67.5	62.4773	2.00527	0.784732	0.510009	0.99902
F4_65	F4	44	46.5	48.6477	2.30541	0.865337	0.609222	0.999491
F4_66	F4	43	47	50.5702	2.30486	0.866631	0.6128	0.999267
F4_67	F4	47	48.6667	52.477	2.2018	0.838818	0.571874	0.999433
F4_68	F4	46	51.1429	54.3047	2.26148	0.843642	0.590674	0.999221
F4_69	F4	53	66	71.1039	2.43695	0.87947	0.613796	0.998666
F4_70	F4	52	63.375	70.7052	2.43832	0.885197	0.617102	0.998673
F4_71	F4	43	48.6	51.6054	2.08411	0.822611	0.554108	0.999354
F4_72	F4	49	53.6667	53.6765	2.24918	0.852386	0.577925	0.999426
F4_73	F4	46	53.5	57.4058	2.39842	0.875677	0.626442	0.998965
F4_74	F4	51	56.625	60.914	1.96677	0.779546	0.500217	0.999133
F4_75	F4	39	46	44.5888	1.85927	0.757019	0.507504	0.999477
F4_76	F4	41	47	48.9545	1.92622	0.779711	0.518697	0.999176
F4_77	F4	53	88	71.8602	2.23143	0.845411	0.562031	0.998678
F4_78	F4	44	51.2	53.8497	2.14327	0.807368	0.566375	0.999127
F4_79	F4	51	57	57.8991	2.44364	0.887755	0.621501	0.999222
F4_80	F4	50	54.6667	55.6208	2.35306	0.86001	0.601495	0.999271
F4_81	F4	53	59.875	64.2796	2.28165	0.852264	0.57468	0.999069
F4_82	F4	47	56	53.5576	2.20692	0.831443	0.573205	0.999063
F4_83	F4	58	80.75	73.3031	2.3588	0.853865	0.580921	0.999041
F4_84	F4	48	52.6667	55.0006	2.37548	0.868945	0.61363	0.999293
F4_85	F4	62	89.2	81.0609	2.43826	0.865428	0.590789	0.998451
F4_86	F4	49	62	69.067	2.3936	0.870521	0.615034	0.998732
F4_87	F4	52	59.3333	62.9774	2.26144	0.83834	0.572336	0.999016
F4_88	F4	50	52.3333	56.4335	2.06249	0.795718	0.527218	0.999343
F4_89	F4	45	49.6667	52.2273	2.28831	0.859719	0.601134	0.999252
F4_90	F4	60	77	84.9849	2.44588	0.876315	0.59738	0.998453
F4_91	F4	61	68.0909	74.1425	2.21313	0.818834	0.53836	0.998934
F4_92	F4	45	54	57.6374	2.30934	0.863665	0.606659	0.999177
F4_93	F4	55	64	63.2087	2.43849	0.872426	0.608507	0.999209
F4_94	F4	49	54.1429	58.4103	2.33397	0.857733	0.599712	0.999257
F4_95	F4	49	55	55.8395	2.40013	0.874912	0.616712	0.999284
F4_96	F4	48	54	57.1717	2.29209	0.860594	0.592088	0.999238
F4_97	F4	50	55.6	56.5131	2.13559	0.801212	0.545904	0.999308
F4_98	F4	53	98.3333	74.9602	2.20809	0.823447	0.556154	0.998443
F4_99	F4	60	77	77.8383	2.32899	0.856581	0.568831	0.998489
F4_100	F4	51	84	63.1981	2.16469	0.798339	0.550556	0.998941
F4_101	F4	55	70	77.113	2.29595	0.853083	0.572937	0.998896
F4_102	F4	60	65.1429	65.0652	2.11244	0.785842	0.51594	0.999315
F4_103	F4	47	52.25	51.4615	2.26404	0.841602	0.58804	0.999461
F4_104	F4	54	65	66.4573	2.286	0.846357	0.573079	0.999022
F4_105	F4	60	77.1429	80.1658	2.34938	0.85528	0.57381	0.998668
F4_106	F4	54	67	68.3286	2.43224	0.876459	0.609738	0.998828
F4_107	F4	50	85	70.8851	2.16176	0.83164	0.552595	0.998665
F4_108	F4	48	51.5	53.8445	2.37491	0.85739	0.613482	0.999239
F4_109	F4	66	81.1111	85.1372	2.00317	0.737118	0.478122	0.998562
F4_110	F4	61	99	85.2603	2.06573	0.777752	0.502505	0.998364
F4_111	F4	53	66	71.3835	2.31609	0.863512	0.583355	0.998755
F4_112	F4	43	52.3333	49.268	2.06858	0.792573	0.549978	0.999449
F4_113	F4	47	52.1429	54.6513	2.19849	0.834355	0.571016	0.99911
F4_114	F4	51	81	69.1871	2.11891	0.791118	0.538912	0.998503
F4_115	F4	54	72.2	71.0771	2.23186	0.838029	0.559505	0.999032
F4_116	F4	44	53.1667	59.0513	2.33037	0.865379	0.615817	0.998953
F4_117	F4	46	61	61.471	2.48268	0.88318	0.64845	0.999134
F4_118	F4	65	82.1429	92.7739	2.67881	0.902388	0.641725	0.998644
F4_119	F4	49	54	57.2831	1.97214	0.756008	0.506739	0.999091
F4_120	F4	46	55	58.0821	2.09389	0.800996	0.546903	0.999096
F4_121	F4	58	75.1429	82.995	2.121	0.830671	0.522356	0.998781
F4_122	F4	47	77.3333	67.8157	2.07457	0.804899	0.538829	0.998816
F4_123	F4	51	70.5	66.6941	2.32417	0.862486	0.591118	0.998777
F4_124	F4	43	44.4286	47.0244	2.44683	0.880535	0.650545	0.999452
F4_125	F4	46	53.2	57.3443	2.37724	0.873922	0.620911	0.999246
F4_126	F4	55	68	70.9394	2.36329	0.864058	0.589742	0.998784
F4_127	F4	57	68.375	76.7154	2.44613	0.878209	0.60502	0.998816
F4_128	F4	53	64.1429	67.786	2.29964	0.851063	0.579213	0.998729
F4_129	F4	51	55.5	57.5545	1.92062	0.770882	0.48848	0.999246
F4_130	F4	47	49.625	52.4984	2.22371	0.854114	0.577565	0.999292
F4_131	F4	47	51.6667	54.1443	2.36278	0.866304	0.613685	0.999157
F4_132	F4	54	69.1667	71.1143	2.32912	0.868783	0.583888	0.998896
F4_133	F4	48	74	64.1337	2.30775	0.859767	0.596134	0.998663
F4_134	F4	53	68.1667	70.2305	2.44876	0.885476	0.616772	0.998523
F4_135	F4	53	68	73.6	2.10018	0.803031	0.528974	0.998628

## Sheet: alpha_diversity_results_Stool
Sample	Subject	Observed_features	Chao1	ACE	Shannon	Simpson	Pielou	Coverage
A_1	A	31	36	35.7551	1.62851	0.678773	0.474233	0.999879
A_2	A	25	28	26.8043	1.67893	0.739705	0.521587	0.999947
A_3	A	27	32	40.1786	1.67936	0.732286	0.50954	0.999884
A_4	A	26	31	33.2689	1.63486	0.706808	0.501784	0.999906
A_5	A	25	26	26.7746	1.58267	0.678697	0.491683	0.999945
A_6	A	27	27.3333	28.0909	1.65744	0.703815	0.50289	0.999976
A_7	A	31	36	36.3767	1.87613	0.810144	0.546341	0.999922
A_8	A	27	27	27.3829	1.54076	0.65886	0.467486	0.999993
A_9	A	27	29	30.2739	1.60281	0.747867	0.486312	0.999943
A_10	A	27	30	31.823	1.75172	0.764217	0.531493	0.999947
A_11	A	22	22.5	23.8016	1.67302	0.759804	0.541247	0.999976
A_12	A	19	19	19.3367	1.53441	0.700153	0.52112	0.999984
A_13	A	23	23	23	1.61842	0.719349	0.516161	1
A_14	A	24	25	28.0714	1.6569	0.728793	0.521357	0.999961
A_15	A	31	40.3333	47.0942	1.747	0.753677	0.508738	0.99993
A_16	A	24	30	31.75	1.76001	0.768172	0.553801	0.999933
A_17	A	37	40	43.6317	1.63705	0.710933	0.453362	0.999928
A_18	A	28	38	35.6906	1.78375	0.770074	0.535307	0.99994
A_19	A	28	30	35.7895	1.84826	0.76379	0.554665	0.99994
A_20	A	24	27	34.0909	1.77197	0.775116	0.557564	0.999942
A_21	A	21	27	27.2222	1.92666	0.808067	0.632827	0.999671
A_22	A	26	26	26.9198	1.6426	0.727209	0.50416	0.999987
A_23	A	28	33	32.7736	1.79956	0.752613	0.540051	0.999814
A_24	A	29	31.5	37.2987	1.83529	0.791125	0.545034	0.999933
A_25	A	38	41	40.7331	1.73722	0.731859	0.477576	0.99997
A_26	A	33	34	34.5	1.78274	0.774496	0.509863	0.99998
A_27	A	29	32.3333	41.4889	1.58303	0.684346	0.470118	0.99993
A_28	A	23	23.5	23.75	1.32563	0.626608	0.422781	0.999985
A_29	A	35	49	49.339	1.65945	0.696909	0.466747	0.999921
A_30	A	30	32	33.1492	1.45675	0.633795	0.428305	0.999972
A_31	A	42	69.5	60.7415	1.9539	0.812924	0.522759	0.999952
A_32	A	35	39.2	43.622	1.82495	0.804528	0.513298	0.999959
A_33	A	30	37	40.5238	1.58559	0.674763	0.466186	0.999937
A_34	A	25	25	25.627	1.55661	0.693606	0.483589	0.999993
A_35	A	35	57.5	61.6482	1.53053	0.653326	0.430486	0.99993
A_36	A	32	38	35.2108	1.60893	0.678351	0.464238	0.999959
A_37	A	31	49	54.7861	1.71658	0.727929	0.49988	0.999832
A_38	A	31	33	37.6183	1.8189	0.777796	0.529677	0.999941
A_39	A	28	29.2	31.0836	1.53982	0.698561	0.462103	0.999971
A_40	A	29	30.5	31.1353	1.86309	0.792095	0.553291	0.99997
A_41	A	22	22.3333	24.1086	1.67603	0.734119	0.542223	0.999946
A_42	A	21	21.5	22.4729	1.69279	0.741271	0.556012	0.999908
A_43	A	28	31.75	40.7188	1.87312	0.821319	0.562126	0.999903
A_44	A	23	24.5	27.4464	1.6934	0.722512	0.540074	0.999968
A_45	A	27	36.3333	40.0725	1.54306	0.706762	0.468185	0.999924
A_46	A	28	33	34.8616	1.68984	0.759911	0.507124	0.999944
A_47	A	32	35.3333	35.0105	1.70557	0.726924	0.492124	0.999972
A_48	A	26	35.3333	41.9337	1.64279	0.738428	0.504219	0.999931
A_49	A	26	33.5	34.5878	1.48076	0.698588	0.454486	0.999949
A_50	A	24	24.2	25.8892	1.64033	0.727913	0.516142	0.999981
A_51	A	27	33	29.0265	1.64137	0.725894	0.498013	0.999964
A_52	A	26	27.5	28.5297	1.56924	0.719106	0.481642	0.999973
A_53	A	28	30	30.7539	1.56814	0.687331	0.470602	0.999973
A_54	A	32	33	32.98	1.6637	0.713093	0.480043	0.999984
A_55	A	28	28	28.4167	1.60624	0.685815	0.482035	0.999986
A_56	A	33	35	37.1471	1.8296	0.766715	0.523266	0.999972
A_57	A	34	55	41.63	1.81411	0.786939	0.514441	0.999965
A_58	A	31	36	38.4571	1.50583	0.656908	0.438508	0.999968
A_59	A	34	70	45.9008	1.59102	0.708256	0.45118	0.999929
A_60	A	31	37	35.9464	1.8719	0.794724	0.545109	0.99997
A_61	A	38	41.5	45.4496	1.65469	0.696461	0.454887	0.999947
A_62	A	32	39	45.2346	1.59769	0.709796	0.460996	0.999916
A_63	A	37	44	48.1373	1.62205	0.670059	0.449208	0.999933
A_64	A	37	42	44.6694	1.56337	0.627068	0.432956	0.999952
A_65	A	25	28	27.5786	1.64944	0.72187	0.512429	0.999947
A_66	A	28	30	32.3252	1.81465	0.776177	0.544578	0.999931
A_67	A	27	27.75	29.1785	1.58279	0.699413	0.480239	0.999951
A_68	A	28	28.25	29.8002	1.75361	0.730056	0.526263	0.99997
A_69	A	32	42	35.2595	1.94961	0.817373	0.562539	0.999905
A_70	A	28	28.75	30.9504	1.50359	0.629351	0.451229	0.999951
A_71	A	29	35	32.5865	1.68863	0.705154	0.501479	0.999972
A_72	A	34	44	37.8515	1.62758	0.669445	0.461547	0.999936
A_73	A	25	25.5	26.9114	1.38993	0.629556	0.431807	0.999966
A_74	A	20	21.5	21.8075	1.16894	0.622803	0.390203	0.999906
A_75	A	27	29	30.4133	2.19109	0.825681	0.664806	0.999309
A_76	A	27	27	27.602	2.15251	0.822588	0.653099	0.999893
A_77	A	33	35.5	36.7022	1.57335	0.696031	0.449978	0.999941
A_78	A	25	35	34.2917	1.79918	0.750085	0.558947	0.99961
A_79	A	25	28	29.7846	1.72712	0.73932	0.536561	0.999782
A_80	A	21	21.75	22.5634	1.46311	0.633201	0.480573	0.999239
A_81	A	29	31	32.4565	1.24133	0.516595	0.368644	0.999829
A_82	A	32	33.2	35.3661	1.44351	0.620866	0.416509	0.999951
A_83	A	29	32	40.8992	1.25906	0.550724	0.373909	0.99993
A_84	A	33	36.75	39.1874	1.715	0.733305	0.490488	0.999909
A_85	A	31	32.5	34.4865	1.78435	0.777017	0.519616	0.999912
A_86	A	26	27	27.8646	1.45716	0.634311	0.447242	0.999945
A_87	A	26	36	33.3698	0.86571	0.34861	0.26571	0.999924
A_88	A	22	22.75	24.3333	1.40128	0.599711	0.453337	0.999913
A_89	A	23	26.75	32.1349	1.06095	0.521053	0.338369	0.999801
A_90	A	26	29.3333	29.7946	1.13493	0.52533	0.348341	0.999868
A_91	A	22	22	22	1.57266	0.670455	0.508778	1
A_92	A	32	33.5	35.5512	1.70207	0.730583	0.491113	0.999925
A_93	A	34	41	42.624	1.63867	0.677248	0.46469	0.999849
A_94	A	37	38.6667	40.9282	1.62183	0.697649	0.449145	0.99993
A_95	A	31	36	37.8102	1.67869	0.735326	0.488846	0.999825
A_96	A	32	68	51.4118	1.59815	0.697235	0.461127	0.999808
A_97	A	35	42.2	60.1591	1.76366	0.76378	0.496058	0.999816
A_98	A	32	35	34.3572	1.83321	0.781934	0.528952	0.999934
A_99	A	31	31.6	32.5877	1.77398	0.773709	0.516596	0.999969
A_100	A	33	42.3333	42.1015	1.69025	0.749608	0.483412	0.999889
A_101	A	26	26	26	1.75966	0.760477	0.540088	1
A_102	A	35	35	35.3805	1.4497	0.634425	0.407751	0.999975
A_103	A	27	29.5	33.7917	1.43902	0.631626	0.436616	0.999932
A_104	A	42	46.2	47.4199	1.46101	0.643141	0.390889	0.9999
A_105	A	36	41	41.6905	0.263757	0.086536	0.0736028	0.999948
A_106	A	39	46.2	51.0744	0.79484	0.292579	0.216958	0.999822
A_107	A	27	30.75	33.6667	1.29971	0.646188	0.39435	0.99992
A_108	A	38	43.25	46.3909	1.11028	0.533554	0.305225	0.999936
A_109	A	22	23.5	25.6519	1.5917	0.72371	0.514938	0.999566
A_110	A	26	31	35.8973	1.26123	0.588184	0.387107	0.999136
A_111	A	33	36.5	40	1.41641	0.681704	0.405093	0.99977
A_112	A	31	33.5	35.867	1.94522	0.804586	0.566462	0.999624
A_113	A	28	29.2	30.7377	2.10313	0.843007	0.631151	0.999853
A_114	A	33	47	42.1196	1.57823	0.705092	0.451373	0.99988
A_115	A	41	44.75	45.8284	2.07131	0.83216	0.557768	0.999881
A_116	A	35	36	39.0476	1.93965	0.812963	0.545559	0.999941
A_117	A	32	41.3333	43.4175	1.50725	0.680645	0.434901	0.999877
A_118	A	31	33	38.0462	1.8409	0.797519	0.536083	0.999956
A_119	A	32	33	32.9449	1.84172	0.797219	0.531408	0.999978
A_120	A	31	32	33.4311	1.70201	0.754468	0.495638	0.999957
A_121	A	40	41.4286	43.7189	1.63557	0.686972	0.443378	0.999945
A_122	A	37	48.25	47.751	1.74356	0.77111	0.482858	0.999874
A_123	A	32	35.3333	35.2618	1.80883	0.797688	0.521919	0.99993
A_124	A	29	32.75	34.1029	1.80487	0.806427	0.535999	0.999927
A_125	A	29	30	30.7367	1.81456	0.777584	0.538877	0.999917
A_126	A	29	36	42.4965	1.66742	0.72338	0.495182	0.999851
A_127	A	28	32.2	35.3166	1.73776	0.776149	0.521504	0.999885
A_128	A	28	28.75	30.9694	1.56847	0.694374	0.470701	0.999948
A_129	A	25	25.6	27.6986	1.31599	0.598355	0.408835	0.99997
A_130	A	28	30	34.4762	1.32011	0.541586	0.396168	0.999951
A_131	A	29	30.2	31.8133	1.49165	0.690451	0.442981	0.99995
A_132	A	28	28	28.4113	1.52232	0.679905	0.456849	0.999994
A_133	A	23	23	23.8726	1.70258	0.719249	0.543002	0.999971
A_134	A	24	30	33.2899	1.64752	0.752458	0.518407	0.99992
A_135	A	30	35.25	38.0516	1.53237	0.662337	0.450537	0.999873
A_136	A	25	30	33.113	1.64956	0.715023	0.512464	0.999853
A_137	A	26	29	29.2975	1.5843	0.66345	0.486266	0.999953
A_138	A	31	33	37.5579	1.4293	0.623304	0.416223	0.999945
A_139	A	34	35.6667	38.8338	1.46908	0.658738	0.4166	0.999913
A_140	A	34	36.5	37.4076	1.35113	0.633848	0.383152	0.999962
A_141	A	35	38.3333	38.5899	1.66202	0.726533	0.46747	0.999974
A_142	A	35	45.5	46.4603	1.67244	0.68698	0.470402	0.99996
A_143	A	40	47.2	53.3417	2.09657	0.8427	0.568349	0.999949
A_144	A	33	36.75	38.9295	1.29538	0.561209	0.370478	0.999957
A_145	A	31	33.5	35.4922	1.33945	0.596857	0.390057	0.999975
A_146	A	36	38	38.898	1.46578	0.655922	0.409035	0.999975
A_147	A	40	46	49.2097	1.54017	0.701104	0.417518	0.999956
A_148	A	31	32.5	32.838	1.58292	0.675831	0.460955	0.99999
A_149	A	29	29.6	31.1512	1.61324	0.708467	0.479092	0.99997
A_150	A	28	31	31.7695	1.59416	0.72227	0.47841	0.999949
A_151	A	28	29.2	30.1818	1.60614	0.740681	0.482005	0.999961
A_152	A	25	25.5	27.127	1.75917	0.772548	0.546517	0.999957
A_153	A	34	41	40.2234	1.66779	0.758753	0.472949	0.999906
A_154	A	33	34.5	36.0466	1.54066	0.70278	0.440629	0.999961
A_155	A	32	32.75	34.1536	1.52826	0.68266	0.440964	0.999971
A_156	A	30	33	33.1527	1.29416	0.565382	0.380502	0.999976
A_157	A	32	47	36.9949	1.17843	0.503015	0.340024	0.999941
A_158	A	30	31	32.3007	1.80549	0.757664	0.530838	0.99995
A_159	A	31	32.2	33.8724	1.71628	0.726168	0.499793	0.999974
A_160	A	32	32.3333	33.5556	1.58489	0.6785	0.457303	0.999964
A_161	A	35	35.75	38.4225	1.39443	0.609624	0.392206	0.999967
A_162	A	37	44.2	47.211	1.55047	0.702065	0.429385	0.99994
A_163	A	34	48	47.5088	1.63808	0.7118	0.464524	0.999932
A_164	A	27	28	29.0517	1.51662	0.683854	0.460162	0.999955
A_165	A	30	37.5	39.8991	1.59413	0.698787	0.468697	0.999916
A_166	A	23	23	23	1.25162	0.536406	0.399177	1
A_167	A	26	41	36.5882	1.706	0.733627	0.52362	0.99995
A_168	A	32	37	40.2991	1.53196	0.705397	0.44203	0.99996
A_169	A	24	27	31.4454	1.55416	0.714607	0.489028	0.999957
A_170	A	28	31.3333	35.8159	1.56818	0.705918	0.470614	0.999943
A_171	A	31	36	41.9702	1.59691	0.679303	0.465032	0.999939
A_172	A	38	45	46.8488	1.40201	0.595635	0.385422	0.999959
A_173	A	30	35.6	42.4432	1.47263	0.642846	0.432975	0.999887
A_174	A	25	25.2	26.7848	1.32748	0.562638	0.412405	0.999965
A_175	A	33	34.6667	36.2499	1.60902	0.688737	0.460178	0.99995
A_176	A	30	35	34.7271	1.54078	0.672186	0.45301	0.999944
A_177	A	25	28	31.9877	1.56379	0.640794	0.485818	0.999897
A_178	A	31	34	33.6448	1.63252	0.703931	0.475399	0.999969
A_179	A	33	35	35.7933	1.75567	0.742758	0.50212	0.99996
A_180	A	25	25.2	26.7848	1.48782	0.678856	0.462217	0.999981
A_181	A	23	23.2	24.2104	1.49159	0.716716	0.475712	0.999973
A_182	A	22	25	28.24	1.45924	0.670863	0.472085	0.999942
A_183	A	27	29	30.8788	1.75586	0.778144	0.53275	0.999954
A_184	A	25	26	27.1	1.77802	0.754114	0.552372	0.999961
A_185	A	30	35	41.1336	1.499	0.643316	0.440728	0.999955
A_186	A	32	43.25	47.5013	1.33751	0.681522	0.385924	0.999881
A_187	A	28	35.5	35.963	1.61718	0.756204	0.485318	0.999911
A_188	A	17	17	17.6852	1.49286	0.713946	0.526916	0.999943
A_189	A	18	24	26.4444	1.66008	0.74582	0.574349	0.999614
A_190	A	21	24	25.0175	1.57744	0.688815	0.518123	0.999739
A_191	A	24	31	40.45	0.99926	0.404746	0.314425	0.999757
A_192	A	22	22	22.5858	1.48731	0.631043	0.481168	0.99996
A_193	A	28	29.5	30.1283	1.57839	0.715353	0.473678	0.999816
A_194	A	20	21	22.8272	1.62257	0.741781	0.541628	0.999735
A_195	A	29	74	50.7604	1.48264	0.661422	0.440306	0.999466
A_196	A	26	33	39.6174	1.36794	0.592101	0.419857	0.999674
A_197	A	20	21	26.3266	1.36029	0.584742	0.454076	0.999802
A_198	A	23	30.5	35.9706	1.61537	0.688908	0.515189	0.999695
A_199	A	23	23	23.5	1.49986	0.634924	0.478349	0.999952
A_200	A	24	27	25.4769	1.50306	0.633268	0.472951	0.999887
A_201	A	21	22	22.9323	1.45053	0.646161	0.47644	0.999926
A_202	A	23	25.5	29.1863	1.38333	0.64229	0.441184	0.99981
A_203	A	28	28.5	30.6033	1.26557	0.539922	0.379799	0.999913
A_204	A	29	32	32.3412	1.39111	0.58659	0.413123	0.999863
A_205	A	28	42	38.7141	1.47037	0.636632	0.441261	0.999665
A_206	A	20	21	22.5709	1.4192	0.638559	0.47374	0.999881
A_207	A	23	23.5	25.0167	1.44032	0.617856	0.459359	0.999941
A_208	A	21	21	21.6278	1.50492	0.630602	0.494304	0.999965
A_209	A	26	29.3333	32.8119	1.46664	0.621307	0.450152	0.999895
A_210	A	23	28	31.5	1.89877	0.796645	0.605572	0.999872
A_211	A	22	22	22.3403	1.74653	0.73096	0.565028	0.999966
A_212	A	25	27	29.7755	1.39788	0.610714	0.434277	0.999905
A_213	A	29	32.5	39.6944	1.6208	0.695729	0.481336	0.999882
A_214	A	25	25.25	26.0924	1.72629	0.727323	0.536301	0.999967
A_215	A	23	23	23.398	1.80038	0.763997	0.574194	0.99997
A_216	A	25	26.5	27.5917	1.6428	0.721276	0.510364	0.999917
A_217	A	29	34	33.029	1.51825	0.681362	0.45088	0.999921
A_218	A	29	30.5	31.2901	1.55678	0.646526	0.462323	0.999967
A_219	A	30	35	34.8976	1.86309	0.779342	0.547774	0.999907
A_220	A	22	23	24.6178	1.40064	0.56876	0.45313	0.9998
A_221	A	28	30.5	33.3302	1.1951	0.480707	0.358652	0.999851
A_222	A	27	32	33.5895	1.01069	0.41079	0.306656	0.999797
A_223	A	24	31.5	36.5762	1.5705	0.673811	0.49417	0.999612
A_224	A	25	25.75	28.8802	1.98142	0.785318	0.615563	0.999844
A_225	A	23	26	27.6101	1.62914	0.708771	0.519579	0.999893
A_226	A	27	27.6	29.64	1.67742	0.693437	0.508951	0.999895
A_227	A	26	29.3333	31.7477	1.56188	0.652907	0.479383	0.999832
A_228	A	21	21.3333	22.2926	1.65424	0.694225	0.543349	0.999778
A_229	A	18	19	19.9449	1.4774	0.626777	0.511144	0.999744
A_230	A	20	23.3333	25.9635	1.61259	0.685522	0.538296	0.998181
A_231	A	21	21	21.5434	1.9328	0.797021	0.634847	0.999878
A_232	A	17	17	17	1.66189	0.708348	0.586574	1
A_233	A	19	20	20.0542	1.85447	0.800368	0.62982	0.999744
A_234	A	18	18	18.3	1.79988	0.764573	0.622717	0.999635
A_235	A	24	26	29.1653	1.82573	0.768385	0.57448	0.999572
A_236	A	28	31	31.8312	1.72947	0.731549	0.519016	0.999869
A_237	A	27	48	44.572	2.20027	0.85735	0.667589	0.999847
A_238	A	32	34.5	36.1978	1.1896	0.467158	0.343247	0.999907
A_239	A	27	27.2	28.0667	1.27922	0.508585	0.388131	0.999958
A_240	A	29	30	30.0355	1.50932	0.661613	0.448229	0.99996
A_241	A	27	30	29.5435	1.79403	0.749161	0.544332	0.999913
A_242	A	22	25	26.4196	1.45664	0.628773	0.471246	0.999945
A_243	A	27	27.3333	28.0142	2.174	0.848772	0.659621	0.999931
A_244	A	14	14	14	2.12343	0.840388	0.804617	1
A_245	A	23	23.5	24.2632	2.2046	0.847139	0.703111	0.999204
A_246	A	23	28	30.5496	1.99236	0.811659	0.63542	0.999103
A_247	A	15	15	15.2413	1.42135	0.609471	0.52486	0.998767
A_248	A	21	22.5	24.36	1.44219	0.593264	0.4737	0.999684
A_249	A	18	21	20.2234	1.68698	0.703665	0.583654	0.998012
A_250	A	23	28	32.4444	1.82794	0.7564	0.582983	0.999519
A_251	A	20	21	21.155	1.87715	0.781304	0.626609	0.999797
A_252	A	25	26.5	32.7679	1.92487	0.760264	0.597994	0.999807
A_253	A	23	24.5	26.1185	1.84498	0.768634	0.588419	0.999683
A_254	A	29	31	33.1837	1.70841	0.676573	0.507353	0.999799
A_255	A	25	25.5	25.9009	1.58053	0.696645	0.491018	0.99988
A_256	A	20	21	21.171	1.44936	0.679136	0.483808	0.999776
A_257	A	20	20.3333	21.8752	1.39205	0.600107	0.464679	0.999877
A_258	A	23	26.75	30.704	1.96232	0.819861	0.625841	0.999446
A_259	A	19	22	30.0123	1.55775	0.659569	0.529049	0.999789
A_260	A	24	25.5	26.8385	1.77099	0.725522	0.557256	0.999881
A_261	A	28	32.2	45.2551	1.85226	0.747775	0.555865	0.999718
A_262	A	24	24	24.7935	1.68135	0.688756	0.529049	0.999958
A_263	A	25	35	34.2419	1.66475	0.685674	0.517184	0.999853
A_264	A	24	27.3333	33.5391	1.54894	0.639464	0.487386	0.999827
A_265	A	22	23	24.1889	1.40879	0.607097	0.455767	0.999886
A_266	A	24	24.5	24.9986	1.57357	0.665008	0.495137	0.9999
A_267	A	27	28	29.2279	1.52321	0.651704	0.462163	0.999929
A_268	A	23	24.5	25.2199	1.3881	0.605656	0.442705	0.999912
A_269	A	25	30	33.1228	1.44219	0.618996	0.44804	0.999881
A_270	A	26	27.5	31.9951	1.61791	0.688695	0.496583	0.999898
A_271	A	24	24	24.9517	1.48504	0.607536	0.467279	0.999975
A_272	A	30	44	51.2998	1.54147	0.634486	0.453215	0.99985
A_273	A	36	43	52.8682	1.56978	0.626054	0.438055	0.999822
A_274	A	26	32	32.8182	1.56189	0.658111	0.479387	0.999927
A_275	A	31	32	32.6218	1.54603	0.653575	0.450215	0.999969
A_276	A	16	17	21.1875	1.73003	0.762709	0.623977	0.999038
A_277	A	16	16	16.6275	1.83627	0.781073	0.662295	0.999654
A_278	A	18	18.3333	20.6639	1.83662	0.779615	0.635427	0.999829
A_279	A	21	21.5	22.1179	1.77685	0.778733	0.583622	0.99987
A_280	A	20	20	20	1.78337	0.777627	0.595303	1
A_281	A	23	24	25.8569	1.42704	0.626142	0.455126	0.999761
A_282	A	21	21	21.4435	1.46107	0.619675	0.4799	0.999954
A_283	A	24	25	27.2249	1.48025	0.644106	0.465774	0.999908
A_284	A	22	22	22.3656	1.63177	0.705476	0.527902	0.999973
A_285	A	26	26.3333	27.3511	1.67373	0.724446	0.513715	0.999969
A_286	A	27	28	28.9647	1.65701	0.723096	0.502758	0.99995
A_287	A	25	26	26.4518	1.69419	0.717436	0.526329	0.999971
A_288	A	30	32	33.1018	1.6084	0.704417	0.472893	0.999962
A_289	A	35	63	49.9262	1.96874	0.808728	0.553739	0.999922
A_290	A	31	31.3333	32.3714	1.93127	0.781874	0.562399	0.999977
A_291	A	32	68	53.4639	1.7617	0.726004	0.508318	0.999879
A_292	A	30	35	34.808	1.6437	0.718429	0.483272	0.999963
A_293	A	31	31.6	32.6568	2.15447	0.855584	0.627396	0.999953
A_294	A	26	29	34.1893	1.86407	0.775516	0.572133	0.999915
A_295	A	34	55	42.22	1.90729	0.794143	0.540868	0.999913
A_296	A	33	34	35.116	1.7851	0.74053	0.510538	0.999975
A_297	A	45	52.2	58.6618	1.98925	0.826477	0.522572	0.999914
A_298	A	35	40.25	41.1358	1.91893	0.820736	0.539731	0.999954
A_299	A	27	27.75	29.3662	1.84585	0.804305	0.560055	0.999944
A_300	A	31	38	39.9454	1.75795	0.766553	0.511927	0.999909
A_301	A	29	29.75	31.0865	1.50544	0.679659	0.447077	0.999972
A_302	A	29	36.5	35.1598	1.47622	0.689181	0.438399	0.999955
A_303	A	35	40.25	42.6011	1.7492	0.741951	0.491991	0.999951
A_304	A	32	37	35.703	1.24346	0.527635	0.358786	0.999958
A_305	A	32	35	33.5623	1.65212	0.678548	0.476701	0.99998
A_306	A	36	38	40.7707	1.58645	0.657205	0.442707	0.999978
A_307	A	26	36	31.9639	1.32992	0.619281	0.408189	0.999941
A_308	A	25	40	46.2231	1.51973	0.66658	0.472129	0.99991
A_309	A	25	26	26.8958	1.43529	0.6167	0.445898	0.99994
A_310	A	30	30.75	32.7395	1.82909	0.760835	0.537778	0.999915
A_311	A	31	38.5	40.9617	1.75489	0.767433	0.511036	0.999887
A_312	A	30	32.5	36.1942	1.63284	0.740362	0.480078	0.999929
A_313	A	25	26.5	27.538	1.85399	0.785107	0.575974	0.999953
A_314	A	30	51	42.5749	1.50703	0.640124	0.443087	0.999914
A_315	A	29	36	45.45	1.69063	0.706597	0.502073	0.999837
A_316	A	32	34.5	39.5242	1.7952	0.783886	0.517985	0.999942
A_317	A	25	40	35.5938	1.44513	0.650058	0.448954	0.999931
A_318	A	32	32.6	33.6272	1.7057	0.73377	0.492162	0.999971
A_319	A	33	33.2	34.3638	1.72755	0.716718	0.49408	0.999979
A_320	A	29	35	32.9161	1.72909	0.75167	0.513496	0.999966
A_321	A	27	28.5	30.9668	1.81794	0.780174	0.551585	0.999953
A_322	A	31	59	42.9855	1.72923	0.756143	0.503562	0.999929
A_323	A	35	35.5	36.6915	1.95932	0.80958	0.551091	0.999968
A_324	A	32	33	32.901	1.75432	0.740731	0.506189	0.999979
A_325	A	37	46	47.7724	1.90329	0.787298	0.527094	0.999891
A_326	A	33	34.5	36.5611	1.80402	0.752917	0.515948	0.999965
A_327	A	34	39	40.1267	1.93467	0.801369	0.54863	0.999918
A_328	A	30	37.5	37.6183	1.83834	0.791768	0.540498	0.999941
A_329	A	37	39.5	44.4221	1.80476	0.775589	0.499806	0.999964
A_330	A	32	33.5	33.7543	1.57462	0.708314	0.454339	0.999965
A_331	A	27	27	27.3455	1.79052	0.774627	0.543268	0.999974
A_332	A	29	29.75	31.9873	1.68071	0.688183	0.499127	0.999954
A_333	A	26	29	30.1941	1.63027	0.683021	0.500375	0.999918
A_334	A	29	32	34.8823	1.70453	0.716524	0.506201	0.999961
A_335	A	33	36.3333	38.6452	1.81922	0.771389	0.520297	0.999964
A_336	A	33	40	44.7817	1.94936	0.794368	0.557515	0.999923
A_337	A	32	33.6667	40.404	1.66765	0.72838	0.481182	0.999969
A_338	A	30	31	32.1611	1.83267	0.789874	0.53883	0.999981
A_339	A	27	27	27.3394	1.68385	0.755373	0.510901	0.999957
A_340	A	33	33.75	34.584	1.89364	0.800859	0.541579	0.999922
A_341	A	31	33	36.0009	1.73644	0.765415	0.505662	0.999942
M3_1	M3	51	60.1667	68.8922	1.39533	0.523593	0.35488	0.999729
M3_2	M3	55	62.2	62.8228	1.72471	0.628693	0.430388	0.999728
M3_3	M3	55	68.2	69.0708	1.63352	0.594441	0.407633	0.999683
M3_4	M3	47	59	57.1919	1.5471	0.584212	0.401828	0.999793
M3_5	M3	67	158	90.1564	2.67369	0.861992	0.635883	0.999675
M3_6	M3	65	72.8571	81.6111	2.48946	0.848357	0.596367	0.99973
M3_7	M3	67	78	84.2933	2.2783	0.763665	0.541847	0.999634
M3_8	M3	64	99	84.1496	1.73128	0.618009	0.416284	0.999592
M3_9	M3	42	60	52.9568	1.4025	0.518267	0.375232	0.999764
M3_10	M3	71	105	103.018	2.54447	0.860742	0.596919	0.999502
M3_11	M3	51	53.5	53.8902	1.67164	0.600102	0.425156	0.999856
M3_12	M3	68	80	75.1971	2.63275	0.881875	0.623948	0.999783
M3_13	M3	77	80.6	87.2029	2.44496	0.810039	0.562862	0.999837
M3_14	M3	63	71.25	74.9604	1.90038	0.686407	0.458683	0.999623
M3_15	M3	69	87.3333	85.2207	2.92914	0.910442	0.691797	0.999727
M3_16	M3	73	77.5	80.7142	2.7645	0.885022	0.644337	0.999725
M3_17	M3	70	83.2	92.405	2.56231	0.83656	0.603109	0.999706
M3_18	M3	88	98	110.599	2.8486	0.900613	0.636227	0.999626
M3_19	M3	67	85	74.7275	2.56699	0.876391	0.610506	0.999728
M3_20	M3	65	95	84.7838	1.84218	0.681158	0.441305	0.999654
M3_21	M3	75	93.3333	85.3265	2.59671	0.84789	0.601439	0.999701
M3_22	M3	55	64	65.0389	1.87623	0.680958	0.468198	0.999729
M3_23	M3	49	59.5	53.8092	1.86176	0.678814	0.478379	0.999798
M3_24	M3	68	77.1667	79.0546	2.21603	0.763589	0.525187	0.999708
M3_25	M3	57	72	64.6921	1.8535	0.665255	0.45844	0.999736
M3_26	M3	61	76.6	78.3456	1.97659	0.693319	0.480821	0.999678
M3_27	M3	59	68	68.8686	2.18516	0.760974	0.535901	0.99976
M3_28	M3	59	64.25	66.3585	2.32274	0.788875	0.569644	0.999811
M3_29	M3	62	66.6667	67.6998	1.87978	0.673631	0.455469	0.999808
M3_30	M3	63	67.6667	70.2087	1.97445	0.692456	0.47656	0.999807
M3_31	M3	54	54.6	55.4782	1.88986	0.685413	0.47377	0.999925
M3_32	M3	64	70	72.0818	1.91331	0.684831	0.460053	0.999758
M3_33	M3	72	78	80.4845	2.83475	0.898589	0.662841	0.999746
M3_34	M3	67	76	76.8826	2.35487	0.815405	0.560058	0.999707
M3_35	M3	66	66.375	67.3814	2.28616	0.812379	0.545668	0.99993
M3_36	M3	73	88	90.8591	2.14897	0.764424	0.500872	0.999632
M3_37	M3	76	83.2	82.5351	2.81754	0.895496	0.650592	0.999743
M3_38	M3	58	65	63.2461	2.09683	0.737314	0.516405	0.999799
M3_39	M3	56	63.5	61.3663	2.14845	0.770051	0.533731	0.999823
M3_40	M3	52	59.5	62.8744	1.58086	0.656644	0.400091	0.99964
M3_41	M3	58	63.1429	64.6894	1.91082	0.691348	0.470595	0.999743
M3_42	M3	56	67.25	64.7287	1.99018	0.725898	0.494411	0.999711
M3_43	M3	79	83.2	84.5398	3.0692	0.916863	0.702423	0.999774
M3_44	M3	75	88.2	86.0593	1.85387	0.632132	0.429387	0.999715
M3_45	M3	87	92	95.2263	3.12614	0.931592	0.7	0.999706
M3_46	M3	72	81.4286	82.735	2.01011	0.703742	0.470017	0.999677
M3_47	M3	51	52.6667	54.2123	1.65419	0.642336	0.420717	0.999843
M3_48	M3	65	110.5	80.468	1.80524	0.662849	0.432456	0.999613
M3_49	M3	63	66.1111	69.125	1.82931	0.649577	0.441528	0.999757
M3_50	M3	60	64.6667	67.1778	2.06081	0.737566	0.503331	0.999784
M3_51	M3	55	64.3333	63.6112	1.96839	0.707119	0.491198	0.999798
M3_52	M3	62	72.5	66.8486	1.91785	0.677119	0.464692	0.999854
M3_53	M3	55	60.6	62.9799	1.99132	0.725117	0.496918	0.999815
M3_54	M3	57	123	73.5225	2.07601	0.749152	0.513477	0.999721
M3_55	M3	61	67.4286	73.6869	2.08328	0.734548	0.506773	0.999762
M3_56	M3	59	61.625	65.3013	2.19676	0.767837	0.538746	0.999816
M3_57	M3	52	57	59.32	2.18588	0.780451	0.553212	0.999834
M3_58	M3	63	79.5	80.8161	2.2144	0.79015	0.534474	0.999682
M3_59	M3	68	71.1111	73.3999	2.04256	0.724182	0.484077	0.999834
M3_60	M3	56	65	69.4489	2.10332	0.737784	0.522517	0.99979
M3_61	M3	75	80.25	82.324	3.03253	0.915187	0.702382	0.999836
M3_62	M3	60	73.2	75.4794	1.97561	0.689009	0.482522	0.999719
M3_63	M3	50	57	55.9847	1.70196	0.60883	0.435059	0.999833
M3_64	M3	74	75.4286	77.6103	2.3723	0.780849	0.551177	0.999885
M3_65	M3	56	60.2	61.322	1.79172	0.629222	0.445108	0.999852
M3_66	M3	59	85	75.138	1.81458	0.651715	0.445018	0.99973
M3_67	M3	68	73	74.9354	1.65818	0.583348	0.392978	0.999787
M3_68	M3	69	74.6	76.5718	2.55606	0.842844	0.603684	0.999806
M3_69	M3	68	81.2	79.8463	1.96447	0.690534	0.465569	0.999702
M3_70	M3	60	73.75	70.677	1.71809	0.604135	0.419625	0.999706
M3_71	M3	64	77.75	72.904	1.83421	0.636835	0.441035	0.999736
M3_72	M3	56	74.2	91.9484	1.84207	0.65197	0.457616	0.999657
M3_73	M3	50	53	54.3794	1.85888	0.664496	0.475172	0.999855
M3_74	M3	58	80	78.0234	1.89431	0.669906	0.466527	0.9997
M3_75	M3	50	52.5	53.8487	1.81331	0.639464	0.463523	0.999887
M3_76	M3	63	79.5	74.7085	1.82533	0.646279	0.440566	0.999713
M3_77	M3	79	80	82.2852	2.85535	0.871292	0.653482	0.999893
M3_78	M3	66	93.5	74.3335	2.08608	0.726649	0.497911	0.999712
M3_79	M3	82	115	93.7693	2.64829	0.844006	0.600965	0.999674
M3_80	M3	72	87.6	86.537	2.12691	0.730825	0.49733	0.999663
M3_81	M3	60	67	66.5986	1.95745	0.681159	0.478085	0.999807
M3_82	M3	62	84.75	84.0509	1.66516	0.708478	0.403468	0.999739
M3_83	M3	69	75.875	80.432	2.00185	0.683432	0.472793	0.999775
M3_84	M3	66	84.2	83.8747	2.01466	0.712162	0.480866	0.999648
M3_85	M3	76	98.6667	102.809	2.03672	0.690546	0.470295	0.999534
M3_86	M3	81	108.2	101.583	2.00647	0.683582	0.456593	0.999549
M3_87	M3	99	104.5	111.432	3.19826	0.928773	0.696012	0.99973
M3_88	M3	69	86.5	83.8443	2.27121	0.792168	0.536409	0.999589
M3_89	M3	73	78.625	83.0752	2.26495	0.775043	0.527904	0.99975
M3_90	M3	75	84.1667	86.8406	2.23507	0.76394	0.517679	0.999781
M3_91	M3	75	108	87.6028	2.25897	0.760798	0.523214	0.99975
M3_92	M3	73	78.625	82.4644	2.16751	0.741017	0.505192	0.99973
M3_93	M3	54	54.4286	55.3306	1.89651	0.661867	0.475437	0.999912
M3_94	M3	62	75	87.5789	1.967	0.680441	0.476602	0.999738
M3_95	M3	62	77.1667	84.5532	2.04461	0.710054	0.495406	0.999641
M3_96	M3	66	105	82.1747	2.24998	0.763646	0.537032	0.999695
M3_97	M3	64	70	71.4767	2.21371	0.757371	0.532284	0.999768
M3_98	M3	66	73.2	72.4241	2.25521	0.762923	0.538281	0.999773
M3_99	M3	54	72	65.0833	2.18869	0.761027	0.548683	0.999778
M3_100	M3	65	72.2	72.0075	2.33959	0.807149	0.560463	0.999781
M3_101	M3	49	50	50.4099	2.0573	0.71953	0.528623	0.999921
M3_102	M3	86	99	109.381	3.14476	0.929148	0.705998	0.999685
M3_103	M3	61	62.5	62.979	2.10012	0.732103	0.510869	0.999897
M3_104	M3	82	127.5	100.742	3.09937	0.922496	0.703328	0.999651
M3_105	M3	73	79.1111	82.1355	2.11693	0.733101	0.493404	0.99969
M3_106	M3	62	68	67.94	1.99869	0.693055	0.484281	0.999764
M3_107	M3	52	59	57.9597	1.97836	0.70061	0.500692	0.99979
M3_108	M3	62	68	70.6083	2.04506	0.707968	0.495515	0.999734
M3_109	M3	65	66.6667	67.699	2.0261	0.698014	0.485364	0.999882
M3_110	M3	65	69.5	71.4935	1.98671	0.683226	0.475929	0.999702
M3_111	M3	89	102	100.025	2.20314	0.735553	0.490825	0.999641
M3_112	M3	66	69	70.8286	2.21391	0.766206	0.528422	0.999837
M3_113	M3	65	70	68.5232	2.20511	0.751988	0.528247	0.999865
M3_114	M3	60	62.5	62.5649	2.20834	0.756655	0.539365	0.999884
M3_115	M3	63	85.5	73.0543	2.21874	0.763624	0.535522	0.999699
M3_116	M3	72	74.3333	76.3905	2.28438	0.783441	0.534151	0.999823
M3_117	M3	64	66	66.6013	2.14786	0.744544	0.51645	0.99987
M3_118	M3	66	70	70.7254	2.27154	0.773407	0.542179	0.999745
M3_119	M3	64	73.4286	76.8786	1.96523	0.682198	0.472539	0.999627
M3_120	M3	56	83.5	68.655	2.13683	0.743116	0.530844	0.99962
M3_121	M3	78	78.2	78.6675	2.66467	0.833121	0.611624	0.999946
M3_122	M3	62	66	67.3929	2.2921	0.796603	0.555372	0.999795
M3_123	M3	64	69.1429	71.3484	2.26153	0.784029	0.543782	0.999743
M3_124	M3	79	84	82.9808	3.17092	0.92965	0.725703	0.999849
M3_125	M3	84	90	90.8892	2.68808	0.836899	0.606679	0.999746
M3_126	M3	72	85.75	82.3875	2.30462	0.77767	0.538882	0.999653
M3_127	M3	81	82.6667	83.9703	3.16791	0.935123	0.720889	0.999878
M3_128	M3	77	82.5	85.8309	2.03915	0.707069	0.469438	0.999694
M3_129	M3	72	74.3333	76.6673	2.16212	0.73876	0.505561	0.999823
M3_130	M3	72	78	80.4172	2.40378	0.812818	0.562068	0.999768
M3_131	M3	59	66.5	62.2033	2.16773	0.758382	0.531627	0.999841
M3_132	M3	75	88.2	86.3854	2.13391	0.716232	0.494247	0.999715
M3_133	M3	67	74.2	74.0962	2.28699	0.777882	0.543913	0.999804
M3_134	M3	81	85.6667	87.4704	2.61152	0.848374	0.594277	0.999831
M3_135	M3	68	77	75.3315	2.03748	0.711513	0.482872	0.999795
M3_136	M3	60	64.6667	66.7783	1.8807	0.671204	0.459341	0.999807
M3_137	M3	69	71.3333	74.4327	2.29517	0.774893	0.542068	0.999805
M3_138	M3	63	90.5	76.3163	2.07888	0.711663	0.501764	0.999756
M3_139	M3	76	89.75	89.1781	2.4895	0.822738	0.574845	0.99973
M3_140	M3	84	91.8571	96.8853	2.85496	0.903439	0.644342	0.999684
M3_141	M3	78	80	81.2513	2.89378	0.909394	0.664213	0.999897
M3_142	M3	60	69	68.725	2.08303	0.7476	0.508757	0.999689
M3_143	M3	76	76.3333	76.8194	3.16987	0.929742	0.731947	0.999954
M3_144	M3	79	81	82.1738	2.85071	0.886748	0.652418	0.999873
M3_145	M3	72	81	80.1124	2.27992	0.770349	0.533107	0.999709
M3_146	M3	68	77	77.1685	2.30145	0.786057	0.545432	0.999778
M3_147	M3	81	96.1667	96.5797	2.38242	0.792691	0.542144	0.999704
M3_148	M3	55	60.25	63.5069	2.30572	0.795526	0.575374	0.999854
M3_149	M3	62	65.3333	64.483	2.27786	0.776193	0.551922	0.999901
M3_150	M3	64	75	78.2625	2.15295	0.74083	0.517674	0.999802
M3_151	M3	69	82	82.7017	1.93169	0.664189	0.456222	0.99972
M3_152	M3	61	68.5	72.6355	1.86058	0.643573	0.4526	0.999779
M3_153	M3	82	93.1429	93.4362	2.20102	0.726647	0.49947	0.999709
M3_154	M3	67	107	87.4774	1.93884	0.672471	0.461112	0.999692
M3_155	M3	78	116.25	99.7188	1.74594	0.600954	0.400747	0.999642
M3_156	M3	88	95.0909	99.5411	2.24221	0.736816	0.50079	0.999751
M3_157	M3	74	77.5	78.6816	2.2649	0.753039	0.526225	0.999842
M3_158	M3	66	69	73.1776	1.81069	0.633283	0.432181	0.999826
M3_159	M3	59	78.5	77.4446	1.84472	0.659987	0.452412	0.999691
M3_160	M3	62	71	71.8838	1.88522	0.646249	0.456786	0.999767
M3_161	M3	70	77.2	74.8326	2.03864	0.702736	0.479851	0.999795
M3_162	M3	69	78.4286	81.7395	1.82531	0.627059	0.431098	0.999749
M3_163	M3	80	101.857	106.498	1.56937	0.546611	0.358139	0.99964
M3_164	M3	67	74.5	74.1467	1.63869	0.59319	0.389728	0.999794
M3_165	M3	64	77.2	78.1838	1.84416	0.647189	0.443426	0.999775
M3_166	M3	72	81.4286	82.59	1.83686	0.646796	0.429507	0.999761
M3_167	M3	60	62.1429	63.7478	1.51528	0.526069	0.370092	0.999878
M3_168	M3	50	53.75	53.928	1.32563	0.456753	0.33886	0.999862
M3_169	M3	87	117.333	103.277	3.19254	0.930848	0.714868	0.99966
M3_170	M3	73	84.1429	86.0308	2.06631	0.710465	0.481605	0.99971
M3_171	M3	72	83.375	89.1688	1.96359	0.666282	0.459139	0.999691
M3_172	M3	66	74.25	81.2941	1.91205	0.657479	0.456374	0.999762
M3_173	M3	86	97	96.9039	2.93249	0.881612	0.658344	0.999775
M3_174	M3	80	84.2	84.8397	2.71746	0.834544	0.620137	0.999859
M3_175	M3	57	57.5	58.3164	1.77054	0.626023	0.437921	0.99993
M3_176	M3	68	77.4286	79.5206	1.98312	0.69595	0.469989	0.999711
M3_177	M3	85	91	91.9251	2.94717	0.885784	0.66338	0.999776
M3_178	M3	65	76	74.9333	1.9272	0.684558	0.461673	0.999776
M3_179	M3	62	77.6	78.0225	2.06394	0.744594	0.50009	0.999694
M3_180	M3	59	61.1429	62.9648	1.70327	0.611121	0.41772	0.999874
M3_181	M3	89	107.333	98.5368	3.13757	0.92012	0.699003	0.99983
M3_182	M3	57	71	62.6209	1.77913	0.614877	0.440045	0.999813
M3_183	M3	59	61.1429	63.0172	1.83485	0.655827	0.449989	0.999843
M3_184	M3	50	51.25	52.8024	1.63154	0.595812	0.417058	0.99985
M3_185	M3	89	94.5	99.0526	2.84004	0.879795	0.632719	0.99972
M3_186	M3	69	82	81.3467	2.24873	0.766618	0.531099	0.999702
M3_187	M3	67	93.25	89.6655	2.13149	0.725454	0.506931	0.999642
M3_188	M3	62	68	70.885	1.84794	0.661931	0.447754	0.999851
M3_189	M3	82	86.2	86.992	2.98212	0.906678	0.676722	0.999856
M3_190	M3	72	74.8	76.9746	2.033	0.732745	0.47537	0.99984
M3_191	M3	71	79.25	81.4081	1.97915	0.697189	0.464298	0.999713
M3_192	M3	64	86	77.9839	2.12025	0.743679	0.509811	0.999697
M3_193	M3	61	72.25	71.9064	2.06328	0.732454	0.501908	0.99974
M3_194	M3	62	69.2	71.7099	2.10735	0.740191	0.510608	0.999822
M3_195	M3	66	71.1429	75.1476	2.01319	0.699891	0.480515	0.999801
M3_196	M3	74	80.1111	84.6305	2.12134	0.738972	0.492868	0.999758
M3_197	M3	68	76.6667	83.5244	1.86535	0.651273	0.442077	0.999737
M3_198	M3	73	92.5	83.8231	2.17197	0.741444	0.506233	0.999735
M3_199	M3	60	63.5	65.7231	1.87518	0.683366	0.457993	0.999805
M3_200	M3	59	72.75	68.6486	1.7572	0.619909	0.430947	0.999734
M3_201	M3	65	78.2	77.5755	2.10287	0.721085	0.503754	0.999697
M3_202	M3	58	60.5	62.9262	2.10598	0.744905	0.518659	0.999854
M3_203	M3	71	89.3333	79.8608	2.03165	0.702272	0.476613	0.999775
M3_204	M3	85	104.125	102.796	1.85312	0.642545	0.417121	0.999586
M3_205	M3	70	72.625	73.8866	1.92622	0.679221	0.453389	0.999831
M3_206	M3	84	89.25	89.1014	3.09377	0.91557	0.698238	0.999815
M3_207	M3	74	81.5	80.4923	2.11553	0.73918	0.491519	0.99975
M3_208	M3	66	72	72.1466	2.02641	0.702991	0.48367	0.999772
M3_209	M3	68	72.5	73.916	1.99309	0.69957	0.472352	0.999791
M3_210	M3	61	72	71.3782	1.79677	0.638374	0.437078	0.999741
M3_211	M3	68	72.5	74.1902	1.90193	0.671038	0.450748	0.999821
M3_212	M3	89	134.333	106.867	2.69337	0.836173	0.600041	0.999636
M3_213	M3	80	102.667	104.322	2.03817	0.736299	0.465119	0.999547
M3_214	M3	85	96	94.235	1.93574	0.634068	0.435717	0.999806
M3_215	M3	77	86.75	93.052	1.80882	0.619638	0.416415	0.999739
M3_216	M3	80	91.1429	90.1477	1.98412	0.693793	0.452787	0.999677
M3_217	M3	73	94.8571	98.6059	2.09744	0.74711	0.488862	0.999594
M3_218	M3	55	60.6	62.3706	1.62611	0.595318	0.405784	0.999811
M3_219	M3	79	92.5714	97.7415	1.66546	0.617591	0.38116	0.999572
M3_220	M3	66	84.3333	75.5889	1.71149	0.5988	0.408504	0.999781
M3_221	M3	69	70.6154	74.1512	1.97885	0.683527	0.467361	0.999829
M3_222	M3	68	83	76.4654	1.96742	0.688056	0.466267	0.999785
M3_223	M3	69	71.625	74.1928	2.01845	0.705191	0.476712	0.999846
M3_224	M3	79	92.2	91.7171	2.46204	0.848316	0.563467	0.999682
M3_225	M3	64	70.4286	77.002	2.15516	0.754447	0.518206	0.999767
M3_226	M3	65	78.2	81.8735	2.15212	0.758335	0.515554	0.999767
M3_227	M3	68	71.5	73.4336	2.12078	0.720385	0.502613	0.999833
M3_228	M3	86	99	107.547	2.89909	0.873193	0.650845	0.999706
M3_229	M3	96	106.5	109.445	2.53105	0.807597	0.554525	0.999577
M3_230	M3	66	73.0909	78.8941	1.69289	0.613004	0.404064	0.999663
M3_231	M3	69	87.2	82.6905	2.17854	0.799952	0.514522	0.999361
M3_232	M3	70	73.6	76.6156	2.04002	0.745981	0.480176	0.999625
M3_233	M3	66	81.1667	88.281	1.99922	0.686166	0.477181	0.999541
M3_234	M3	76	79	80.9348	2.35029	0.766918	0.542701	0.999886
M3_235	M3	85	92.2	96.0882	3.08306	0.921095	0.693968	0.999795
M3_236	M3	67	71.6667	71.6833	2.04354	0.770447	0.486014	0.999745
M3_237	M3	61	70.4286	80.8563	2.07711	0.742768	0.505271	0.9997
M3_238	M3	57	62.1429	67.6737	1.7856	0.643729	0.441645	0.999809
M3_239	M3	61	74.2	77.2216	1.86883	0.664989	0.454607	0.999744
M3_240	M3	68	72.6667	73.8483	2.21602	0.754165	0.525183	0.999834
M3_241	M3	75	95	94.5816	2.10736	0.735895	0.488098	0.999744
M3_242	M3	94	132.25	119.173	2.90384	0.88243	0.639149	0.99963
M3_243	M3	68	79.1429	85.2306	2.00527	0.718086	0.475237	0.999759
M3_244	M3	71	116.333	94.4371	1.96575	0.706347	0.461153	0.999655
M3_245	M3	80	87.8571	90.4896	2.26437	0.755172	0.516741	0.999745
M3_246	M3	80	101.857	105.215	2.32455	0.791933	0.530474	0.999656
M3_247	M3	69	89	97.0778	2.02506	0.711458	0.478273	0.999734
M3_248	M3	83	114.667	109.454	1.8703	0.648471	0.423256	0.999686
M3_249	M3	92	99.0909	101.507	1.98845	0.685859	0.43975	0.999758
M3_250	M3	91	138.5	123.766	3.03121	0.916746	0.67198	0.999486
M3_251	M3	71	80.4286	81.7717	2.1683	0.735708	0.508672	0.999769
M3_252	M3	62	80.3333	75.7998	2.15595	0.768459	0.522385	0.999744
M3_253	M3	77	107	95.7412	2.36048	0.818282	0.543413	0.999652
M3_254	M3	67	85.2	82.9664	2.16898	0.760526	0.515846	0.999708
M3_255	M3	65	76	80.172	2.31197	0.797304	0.553847	0.999774
M3_256	M3	89	115.25	111.824	2.91016	0.886054	0.64834	0.999759
M3_257	M3	94	139.333	121.106	3.2764	0.938396	0.721151	0.999667
M3_258	M3	75	90.6	88.6303	2.18112	0.747778	0.505182	0.999764
M3_259	M3	74	81.2	80.3937	2.16794	0.742091	0.503696	0.999821
M3_260	M3	81	100.5	94.1379	2.2944	0.752051	0.522113	0.999754
M3_261	M3	68	83.1667	87.5967	1.91223	0.675754	0.453188	0.999731
M3_262	M3	64	86.75	82.1505	1.60714	0.58073	0.386435	0.999746
M3_263	M3	65	70.1429	73.4467	1.94195	0.681039	0.465207	0.99983
M3_264	M3	72	91.5	82.2229	1.93814	0.677668	0.453189	0.999784
M3_265	M3	89	95.875	99.3153	2.52211	0.793643	0.561888	0.99978
M3_266	M3	74	83.4286	83.8487	2.09481	0.707146	0.486706	0.999727
M3_267	M3	92	118	105.28	3.15984	0.920573	0.698803	0.999677
M3_268	M3	77	88	85.9089	2.32213	0.778336	0.534584	0.999768
M3_269	M3	69	80.1429	80.2432	1.42355	0.499991	0.336209	0.99948
M3_270	M3	91	108.143	108.561	2.21434	0.735649	0.49089	0.999726
M3_271	M3	68	77.1667	78.5964	1.59894	0.552511	0.37894	0.999776
M3_272	M3	62	114.5	87.5298	1.77267	0.609212	0.429516	0.999693
M3_273	M3	73	83.1111	87.7721	2.13704	0.732169	0.498091	0.999525
M3_274	M3	74	86	93.2713	1.67933	0.5796	0.390173	0.999658
M3_275	M3	68	95.2	97.7371	1.98787	0.677794	0.471115	0.999637
M3_276	M3	66	73.5	76.1909	2.33123	0.785987	0.556424	0.999776
M3_277	M3	77	83.1111	88.7306	2.42785	0.82586	0.558923	0.9998
M3_278	M3	96	211.5	129.076	3.18148	0.922493	0.697028	0.999444
M3_279	M3	74	82.6667	86.8184	1.89326	0.675192	0.439877	0.999781
M3_280	M3	86	101.111	101.913	2.29332	0.793554	0.51485	0.999708
M3_281	M3	87	102	102.367	2.34795	0.778573	0.525749	0.999746
M3_282	M3	60	71	72.2093	1.91194	0.672758	0.466972	0.999751
M3_283	M3	74	95	90.6613	2.01944	0.700779	0.469193	0.999681
M3_284	M3	64	94.3333	82.7205	2.1298	0.727952	0.512108	0.999684
M3_285	M3	76	93.5	93.321	1.86115	0.633627	0.429754	0.999698
M3_286	M3	61	76	68.3509	1.36301	0.471939	0.331562	0.999756
M3_287	M3	66	75	73.0713	2.25128	0.763047	0.537342	0.999818
M3_288	M3	91	110	110.639	2.00638	0.705941	0.44479	0.999564
M3_289	M3	80	108.5	103.423	1.56088	0.538576	0.356199	0.999575
M3_290	M3	70	77.5	78.5144	1.99086	0.697697	0.468603	0.999765
M3_291	M3	73	91.2	86.4889	2.25207	0.765901	0.524902	0.999695
M3_292	M3	75	113.5	123.818	1.88352	0.65297	0.436254	0.999475
M3_293	M3	70	88.3333	78.8918	2.15378	0.745192	0.506952	0.99979
M3_294	M3	61	68.2	69.1604	1.76123	0.617359	0.428431	0.999794
M3_295	M3	64	102.25	107.729	1.66081	0.5898	0.39934	0.999625
M3_296	M3	56	65	70.2574	1.53021	0.54121	0.380142	0.999752
M3_297	M3	55	60.6	63.288	1.8491	0.661151	0.461428	0.999837
M3_298	M3	78	90.3636	100.8	2.06379	0.705038	0.473704	0.999697
M3_299	M3	70	79.75	85.1874	2.09043	0.73236	0.492041	0.999737
M3_300	M3	72	87	92.354	1.92738	0.675607	0.450673	0.999714
M3_301	M3	92	113.857	133.564	3.0087	0.920557	0.665379	0.999657
M3_302	M3	91	100.75	103.676	3.1074	0.915238	0.688872	0.999718
M3_303	M3	61	79.3333	72.8772	1.76693	0.618209	0.429819	0.999763
M3_304	M3	70	78.25	77.7958	1.90047	0.714882	0.447327	0.99977
M3_305	M3	96	113	118.142	3.10102	0.923608	0.679401	0.999549
M3_306	M3	64	70.1111	78.464	1.95241	0.681122	0.469457	0.99977
M3_307	M3	93	201.333	127.133	2.22147	0.752512	0.49011	0.999441
M3_308	M3	58	65.8571	68.9301	1.16639	0.429342	0.287258	0.999636
M3_309	M3	67	78.6667	88.2267	1.66518	0.592565	0.396029	0.999615
M3_310	M3	65	76	77.783	2.00429	0.698618	0.48014	0.99972
M3_311	M3	68	72.2308	77.8735	1.90859	0.676113	0.452325	0.99975
M3_312	M3	80	85.25	85.0137	3.1386	0.929218	0.716244	0.999844
M3_313	M3	73	84.25	81.1205	2.46969	0.823554	0.575624	0.999755
M3_314	M3	67	86.5	85.0646	2.41368	0.818829	0.574044	0.999719
M3_315	M3	66	68.1	70.9144	2.16677	0.751429	0.517172	0.999858
M3_316	M3	62	73.25	73.9114	2.1346	0.74075	0.51721	0.999806
M3_317	M3	66	81.6	81.8583	2.10743	0.725611	0.503009	0.999705
M3_318	M3	74	85.6667	89.5394	1.9023	0.660063	0.441977	0.999656
M3_319	M3	93	104	102.368	3.04721	0.900493	0.672287	0.999694
M3_320	M3	78	100.667	94.2524	1.92227	0.655307	0.441221	0.999653
M3_321	M3	78	95.5	97.5101	1.94317	0.66189	0.446019	0.999742
M3_322	M3	66	79	85.5368	1.77082	0.633182	0.422665	0.99975
M3_323	M3	67	78	76.7828	1.66846	0.589769	0.396809	0.999812
M3_324	M3	67	84.5	89.4932	1.83364	0.631843	0.436093	0.999711
M3_325	M3	67	84.5	83.7422	2.03816	0.727467	0.484735	0.999712
M3_326	M3	69	80.375	86.7553	1.70477	0.584673	0.402627	0.999742
M3_327	M3	57	62.6	64.1501	1.52479	0.536648	0.377137	0.999843
M3_328	M3	61	74.75	72.8553	2.00393	0.706328	0.487471	0.999768
M3_329	M3	86	116	108.604	2.86471	0.906717	0.643128	0.999726
M3_330	M3	64	71.3333	76.4698	1.54111	0.565615	0.370559	0.999739
M3_331	M3	60	69.4286	71.468	1.6098	0.571734	0.393177	0.999751
M3_332	M3	60	71.25	67.5144	1.58812	0.588797	0.387882	0.999791
F4_1	F4	38	47	56.4861	1.3931	0.616211	0.382973	0.999758
F4_2	F4	35	53	48.5978	1.76406	0.751015	0.496171	0.999758
F4_3	F4	39	46	46.4467	1.66756	0.71087	0.455176	0.999747
F4_4	F4	37	44.2	53.2285	1.99981	0.785121	0.553823	0.999764
F4_5	F4	45	66	85.4357	1.83235	0.749979	0.481353	0.999543
F4_6	F4	39	75	48.7546	1.41615	0.636717	0.386549	0.999761
F4_7	F4	46	55.4286	64.7471	1.54432	0.667361	0.403361	0.999748
F4_8	F4	36	38	38.8258	1.65926	0.63568	0.463024	0.999895
F4_9	F4	46	53	51.1766	1.66661	0.634936	0.435302	0.999805
F4_10	F4	50	66.5	66.7494	1.68038	0.660588	0.429542	0.999666
F4_11	F4	49	60.25	59.5293	1.69084	0.659648	0.43446	0.999786
F4_12	F4	39	42.75	44.9689	1.60267	0.654118	0.437463	0.999846
F4_13	F4	46	49	52.4809	1.63412	0.637556	0.426814	0.999819
F4_14	F4	49	51.5	53.2013	1.54695	0.62341	0.397487	0.999859
F4_15	F4	50	51.6667	52.2497	1.73762	0.701408	0.444173	0.999872
F4_16	F4	53	56	58.9278	1.74503	0.684197	0.439521	0.999803
F4_17	F4	42	52.5	47.6425	1.60507	0.688753	0.42943	0.999769
F4_18	F4	58	64	65.7103	1.63253	0.606974	0.402056	0.999747
F4_19	F4	55	100	62.0682	1.70298	0.664609	0.424967	0.999714
F4_20	F4	48	61.75	61.2396	1.45369	0.553568	0.375514	0.999717
F4_21	F4	39	53	50.5892	1.75754	0.684115	0.479735	0.99976
F4_22	F4	82	99.5	97.6524	1.91354	0.664955	0.434233	0.999595
F4_23	F4	54	61.5	63.8453	1.57225	0.651762	0.394149	0.999761
F4_24	F4	50	55	53.5361	1.44469	0.562466	0.369294	0.999849
F4_25	F4	56	69	80.8813	1.85422	0.714018	0.460636	0.999632
F4_26	F4	48	51	51.0867	1.70551	0.645064	0.440563	0.999782
F4_27	F4	48	57	62.8721	1.56278	0.620188	0.403693	0.999737
F4_28	F4	51	60.1667	62.222	1.53857	0.623236	0.391313	0.999683
F4_29	F4	47	52	50.9365	1.62671	0.657526	0.422505	0.999835
F4_30	F4	45	60	49.7173	1.62338	0.639429	0.426458	0.999816
F4_31	F4	44	46.5	46.9696	1.61925	0.648205	0.4279	0.999885
F4_32	F4	51	58.5	62.833	1.56116	0.589312	0.397057	0.999748
F4_33	F4	65	70	73.0509	1.90434	0.687947	0.456197	0.999714
F4_34	F4	58	69	69.9397	1.94991	0.710187	0.480221	0.999662
F4_35	F4	49	52.5	54.8052	1.66904	0.703562	0.428859	0.999795
F4_36	F4	59	89	87.6799	1.98148	0.729437	0.485949	0.999583
F4_37	F4	51	54.75	55.3116	2.02937	0.746843	0.516138	0.999827
F4_38	F4	64	82.2	80.319	1.83482	0.73674	0.441181	0.999572
F4_39	F4	57	72	76.325	1.80307	0.67675	0.445967	0.999581
F4_40	F4	63	103	84.1224	1.81455	0.679077	0.437965	0.999703
F4_41	F4	59	68	65.929	1.98839	0.716692	0.487646	0.999802
F4_42	F4	52	56.2	56.6091	1.70763	0.634812	0.432175	0.999802
F4_43	F4	73	82.75	86.3866	2.32991	0.811839	0.543045	0.999667
F4_44	F4	59	63.5	67.8895	2.0874	0.726228	0.511926	0.999759
F4_45	F4	68	75.5	75.1225	2.20898	0.760921	0.523516	0.999703
F4_46	F4	61	67	68.3577	1.77986	0.690618	0.432963	0.999681
F4_47	F4	58	73	65.6725	1.91932	0.706006	0.472686	0.999698
F4_48	F4	61	70	66.5898	1.97877	0.720123	0.481349	0.999783
F4_49	F4	65	92.5	74.2369	1.62276	0.568833	0.388742	0.999687
F4_50	F4	55	71.5	70.3507	1.77374	0.693761	0.442624	0.99965
F4_51	F4	68	89	82.7902	2.07982	0.752156	0.492906	0.999597
F4_52	F4	62	75	78.1989	1.59808	0.57054	0.387213	0.999654
F4_53	F4	49	54.6	61.3589	1.58777	0.568258	0.407977	0.999753
F4_54	F4	51	64.2	71.1453	1.88862	0.684054	0.480341	0.999623
F4_55	F4	47	49.5	50.8413	1.71059	0.611667	0.444291	0.999852
F4_56	F4	47	57.5	52.9857	1.99705	0.723054	0.518694	0.999836
F4_57	F4	48	62	59.8473	2.00914	0.746375	0.518996	0.999767
F4_58	F4	57	62.6	63.844	1.94169	0.72096	0.480254	0.999804
F4_59	F4	61	70.75	75.9668	2.07107	0.735551	0.503803	0.99967
F4_60	F4	71	77.6	81.3692	2.19283	0.787053	0.514424	0.99963
F4_61	F4	43	45	47.3196	1.73903	0.620755	0.462359	0.999845
F4_62	F4	48	75.5	61.6533	1.86098	0.723472	0.480725	0.999619
F4_63	F4	59	70.25	67.1147	1.59227	0.556388	0.390499	0.999784
F4_64	F4	59	72	75.6697	1.93846	0.694687	0.475399	0.999654
F4_65	F4	51	64.75	71.3287	1.70114	0.639379	0.432659	0.999721
F4_66	F4	55	58.5	60.9283	1.6815	0.599086	0.419606	0.999806
F4_67	F4	54	63.1667	69.0247	1.78832	0.649593	0.448316	0.999681
F4_68	F4	52	61	62.9788	1.58607	0.62995	0.401409	0.999726
F4_69	F4	43	61	52.7979	1.23452	0.456747	0.328226	0.99971
F4_70	F4	53	66	68.6172	1.51846	0.568878	0.382456	0.999607
F4_71	F4	55	64.1667	70.7155	1.72998	0.607738	0.431703	0.999727
F4_72	F4	52	63.25	65.838	1.50315	0.535968	0.380424	0.99975
F4_73	F4	45	47.5	48.9316	1.56466	0.5684	0.411031	0.99988
F4_74	F4	50	57.2	59.72	2.01605	0.740473	0.515347	0.999762
F4_75	F4	51	54.5	57.4758	1.71965	0.624372	0.437367	0.999817
F4_76	F4	47	65.3333	74.4003	1.53616	0.553575	0.398986	0.999702
F4_77	F4	42	44	47.5944	1.59618	0.59222	0.427052	0.999854
F4_78	F4	67	76.1667	78.2602	2.00035	0.692832	0.475742	0.999655
F4_79	F4	70	87	94.4143	1.88973	0.688944	0.444799	0.99966
F4_80	F4	48	57	65.9653	1.63864	0.620251	0.423291	0.999655
F4_81	F4	67	73.6	81.0847	2.10206	0.76634	0.499932	0.999671
F4_82	F4	69	97.875	109.994	1.93848	0.699898	0.457826	0.999366
F4_83	F4	66	68.7692	73.5666	1.99761	0.717582	0.476797	0.999773
F4_84	F4	62	84.5	70.9449	1.67919	0.58709	0.406867	0.999763
F4_85	F4	62	75.75	71.2464	1.43459	0.503983	0.347599	0.999765
F4_86	F4	50	72.5	62.1391	1.68319	0.635119	0.430261	0.999744
F4_87	F4	56	67	65.8473	1.55721	0.566951	0.386851	0.999717
F4_88	F4	52	57.6	59.7976	1.68779	0.635294	0.427153	0.999818
F4_89	F4	67	73.4286	73.4585	2.2155	0.797023	0.526912	0.999706
F4_90	F4	46	60	52.8123	1.63359	0.6305	0.426676	0.999744
F4_91	F4	74	84.5	92.3431	1.90718	0.656799	0.44311	0.999603
F4_92	F4	63	88.5	87.3147	1.73468	0.645073	0.418687	0.999521
F4_93	F4	61	83.75	79.3194	1.93122	0.694755	0.469784	0.99962
F4_94	F4	45	48.3333	48.151	1.69419	0.616793	0.445059	0.999859
F4_95	F4	68	86.2	88.1412	2.0211	0.722068	0.478989	0.999714
F4_96	F4	53	55.1429	57.2386	1.88203	0.694055	0.474029	0.999852
F4_97	F4	54	89	82.9514	1.82891	0.670353	0.45849	0.999572
F4_98	F4	46	51.25	53.9901	1.60324	0.579572	0.418749	0.999845
F4_99	F4	67	80.3333	90.1164	1.90942	0.663025	0.454116	0.999573
F4_100	F4	71	76	78.0994	2.29596	0.801827	0.53862	0.999731
F4_101	F4	64	90.25	82.5272	2.09383	0.773889	0.503459	0.999605
F4_102	F4	59	72.75	68.6386	2.03432	0.722849	0.498908	0.999754
F4_103	F4	61	80.5	72.2872	1.89827	0.712181	0.461769	0.999695
F4_104	F4	69	99.6	93.0877	1.8839	0.706648	0.444935	0.999579
F4_105	F4	65	91.25	88.4995	2.03011	0.738639	0.486324	0.999518
F4_106	F4	78	128.6	117.627	1.91625	0.664102	0.439839	0.99946
F4_107	F4	59	67.25	72.8637	1.72104	0.649668	0.422079	0.99963
F4_108	F4	63	67	67.924	2.40308	0.851979	0.580014	0.999762
F4_109	F4	49	55	58.0358	1.84306	0.690676	0.473572	0.999759
F4_110	F4	54	61.5	66.5345	1.68437	0.627758	0.422255	0.999779
F4_111	F4	63	64.6667	65.8746	2.10262	0.763819	0.507496	0.999881
F4_112	F4	58	73	78.4223	1.92428	0.700008	0.473908	0.999646
F4_113	F4	46	53	56.3925	1.99416	0.735839	0.520853	0.999777
F4_114	F4	51	56.6	58.5506	2.02308	0.756674	0.514539	0.999793
F4_115	F4	58	65.5	64.3889	1.87764	0.715531	0.462422	0.999742
F4_116	F4	68	77.75	81.2848	1.94836	0.689291	0.461751	0.999626
F4_117	F4	54	80	69.6488	1.61981	0.626609	0.406072	0.999678
F4_118	F4	49	51	52.1132	1.59078	0.570672	0.40875	0.999904
F4_119	F4	55	68.2	68.1975	1.65489	0.620638	0.412966	0.999721
F4_120	F4	57	66.4286	69.8124	1.83913	0.684628	0.454887	0.999706
F4_121	F4	58	65.8571	70.1846	2.11214	0.792695	0.520176	0.999683
F4_122	F4	53	64	69.2446	1.8278	0.724534	0.46037	0.999684
F4_123	F4	58	67	65.6918	1.97811	0.74192	0.487167	0.999759
F4_124	F4	59	68	70.3846	1.74792	0.614518	0.428671	0.999731
F4_125	F4	48	54	59.1727	1.72967	0.643685	0.446804	0.999774
F4_126	F4	63	67.2	67.3587	2.17675	0.784524	0.525388	0.999859
F4_127	F4	48	49.6667	52.3394	1.66046	0.619571	0.428926	0.999866
F4_128	F4	51	73.5	61.656	1.46161	0.51626	0.371738	0.999743
F4_129	F4	60	73.75	68.5187	1.58399	0.558816	0.386873	0.999668
F4_130	F4	81	114.333	115.81	1.82494	0.680156	0.415283	0.999349
