# Supplementary material for: MicroSTNet: a spatio-temporal graph-based framework for time-series microbiome analysis
Source: Microb Genom. 2025 Oct 3;11(10):001519. doi: 10.1099/mgen.0.001519 (PMC12546993; doi:10.1099/mgen.0.001519)
Supplement: Uncited Supplementary Material 3. [file mgen-11-01519-s003.xlsx]

## Sheet: subject A Saliva
	1 steps			8 steps
Phylum	sMAPE(LSTM)	sMAPE(MicroSTNet)	sMAPE(2s-STGCN)	sMAPE(LSTM)	sMAPE(MicroSTNet)
Proteobacteria	1.73064	1.1051	1.40433	1.99234	1.08209
Firmicutes	3.64278	1.78989	2.51491	4.03821	1.88119
Bacteroidetes	4.13568	2.66419	3.75731	4.98025	3.09433
Fusobacteria	17.0843	10.6802	17.213	19.9599	9.95405
Actinobacteria	4.77287	2.9246	3.84684	5.62702	3.48662
SR1	23.3934	12.3288	17.2467	20.0963	11.9186
TM7	0.759076	0.474592	1.51335	0.756493	0.504047
Spirochaetes	0.372645	0.148325	0.238114	0.527822	0.126077
GN02	0.343898	0.150678	0.170009	0.501734	0.115741
Tenericutes	0.383155	0.126559	0.461221	0.547941	0.112312
Cyanobacteria	0.437393	0.106823	0.107676	0.603693	0.111945
Synergistetes	0.41131	0.128757	0.0979236	0.577127	0.0898155
Planctomycetes	0.440649	0.112216	0.0703836	0.613278	0.0986159
Nitrospirae	0.440534	0.0653028	0.220364	0.613285	0.0897792
Verrucomicrobia	0.439161	0.105642	0.164715	0.612629	0.105462
Acidobacteria	0.440114	0.120402	0.22235	0.613543	0.0942364
OD1	0.441201	0.104497	0.212816	0.611371	0.105336
Gemmatimonadetes	0.439834	0.0796985	0.21425	0.613716	0.105196
[Thermi]	0.441364	0.105568	0.159452	0.61269	0.107735
TM6	0.440175	0.075849	0.689308	0.613566	0.117202
OP11	0.439834	0.0889865	0.163207	0.613716	0.0968317
Euryarchaeota	0.439834	0.06289	0.10667	0.613716	0.0612451
[Parvarchaeota]	0.440534	0.0511512	0.0586033	0.613285	0.0807834
Crenarchaeota	0.439901	0.160845	0.163625	0.613739	0.0968997
Fibrobacteres	0.439901	0.108121	0.0467199	0.613739	0.0873447
OP3	0.440239	0.0996859	2.16535	0.613487	0.109484
Chloroflexi	0.440534	0.0718238	0.586684	0.61352	0.107965
Chlorobi	0.440534	0.0901093	0.113484	0.613285	0.100187
Chlamydiae	0.440425	0.0838223	1.26317	0.613516	0.106086
Elusimicrobia	0.439834	0.0688445	0.0678917	0.613716	0.0986658

## Sheet: subject A Stool
	1 steps			8 steps
Phylum	sMAPE(LSTM)	sMAPE(MicroSTNet)	sMAPE(2s-STGCN)	sMAPE(LSTM)	sMAPE(MicroSTNet)
Firmicutes	6.93137	4.33212	5.75574	6.89434	4.57409
Bacteroidetes	3.97859	2.01373	2.62739	3.66312	2.1961
Proteobacteria	1.93493	0.305621	0.697513	1.26233	0.473536
Cyanobacteria	1.70266	0.0540752	0.162169	1.06248	0.21252
Actinobacteria	1.68634	0.0307361	0.33661	1.079	0.206838
Fusobacteria	1.68228	0.0657357	0.0686032	1.08362	0.203962
Nitrospirae	1.70346	0.0377911	0.0518403	1.0843	0.237503
Chloroflexi	1.68257	0.0391074	0.0355984	1.08295	0.226128
Acidobacteria	1.68176	0.00250081	0.0998608	1.08428	0.212056
Tenericutes	1.68206	0.0716442	0.0214874	1.08365	0.210292
Spirochaetes	1.68194	0.14851	1.82487	1.08402	0.249199
Lentisphaerae	1.68176	0.0432184	0.655346	1.08428	0.210191

## Sheet: subject M3 Saliva
	1 steps			8 steps
Phylum	sMAPE(LSTM)	sMAPE(MicroSTNet)	sMAPE(2s-STGCN)	sMAPE(LSTM)	sMAPE(MicroSTNet)
Crenarchaeota	3.75995	0.0724141	0.162869	3.13911	0.00281542
Acidobacteria	3.75995	0.0578784	0.0275155	3.13911	0.0017913
Actinobacteria	5.18704	1.15811	1.37857	4.91304	1.14737
Bacteroidetes	6.68324	3.5181	4.35059	6.44367	2.64151
Chloroflexi	3.75992	0.0502582	1.19444	3.13914	0.0353786
Cyanobacteria	7.41156	1.81053	1.68727	8.72012	1.44754
Firmicutes	5.62802	1.70554	1.78443	5.19298	1.54413
Fusobacteria	20.0574	17.2415	16.9157	23.0074	17.7191
Gemmatimonadetes	3.76323	0.0714048	0.248906	3.13924	0.0130909
Proteobacteria	5.01089	1.15884	1.37902	4.50479	0.975782
SPAM	3.75995	0.0514335	0.245077	3.13911	0.00886977
SR1	3.93653	0.217078	0.598236	3.3179	0.179377
Spirochaetes	4.36935	0.525998	0.61865	3.73868	0.493994
Synergistetes	3.96128	0.245014	0.589316	3.35036	0.200513
TM7	4.05508	0.286556	0.576229	3.43802	0.264402
Tenericutes	5.09581	0.848254	0.890967	4.3986	0.790426
Thermi	3.76047	0.0684998	0.181109	3.13961	0.00292524
Verrucomicrobia	3.76151	0.0645097	0.084955	3.1406	0.0176754

## Sheet: subject M3 Stool
	1 steps			8 steps
Phylum	sMAPE(LSTM)	sMAPE(MicroBioSTNet)	sMAPE(2s-STGCN)	sMAPE(LSTM)	sMAPE(MicroBioSTNet)
Euryarchaeota	1.93327	0.0414917	0.459499	0.514169	0.276582
Acidobacteria	1.92968	0.0451427	0.393035	0.516131	0.284521
Actinobacteria	2.28138	0.265538	0.762119	0.882223	0.459696
Bacteroidetes	8.81206	5.15235	6.59326	7.21266	4.689
Cyanobacteria	1.94588	0.0573591	2.14384	0.498582	0.269888
Firmicutes	7.37811	4.39428	5.05875	5.96097	4.23628
Fusobacteria	1.95288	0.131399	0.630677	0.563506	0.296935
OP10	1.93025	0.0616951	0.386573	0.515728	0.29348
Proteobacteria	2.47928	0.359	0.736833	0.943176	0.545112
Synergistetes	1.97978	0.122327	1.02495	0.534462	0.309792
TM7	1.93006	0.0474886	0.149583	0.516209	0.288465
Tenericutes	2.9545	1.36415	1.83207	1.39606	1.26571
Thermi	1.92968	0.0141219	0.413174	0.516131	0.281714
Verrucomicrobia	8.44114	2.00692	3.6802	6.19684	1.63759

## Sheet: subject F4 Saliva
	1 steps			8 steps
Phylum	sMAPE(LSTM)	sMAPE(MicroBioSTNet)	sMAPE(2s-STGCN)	sMAPE(LSTM)	sMAPE(MicroBioSTNet)
Actinobacteria	4.14763	1.81722	3.50402	3.70105	1.57334
Bacteroidetes	7.09589	5.12576	8.91946	7.56199	3.53906
Cyanobacteria	34.9644	11.0354	9.65858	39.4318	7.46377
Firmicutes	4.54919	2.12699	3.44524	4.28013	1.80234
Fusobacteria	20.7686	14.7578	16.2247	22.7899	13.6792
Proteobacteria	4.94214	2.24425	3.47584	4.82735	1.82544
SR1	2.47338	0.265385	0.7034	2.24513	0.204289
Spirochaetes	2.33883	0.378336	1.25033	2.11322	0.220275
Synergistetes	2.52898	0.223482	0.967077	2.28543	0.197412
TM7	2.46499	0.567673	7.07506	2.24086	0.246146
Tenericutes	2.47521	0.996963	2.9002	2.41083	1.02792
Thermi	2.55472	0.21781	0.552487	2.33218	0.171502

## Sheet: subject F4 Stool
	1 steps			8 steps
Phylum	sMAPE(LSTM)	sMAPE(MicroBioSTNet)	sMAPE(2s-STGCN)	sMAPE(LSTM)	sMAPE(MicroBioSTNet)
Actinobacteria	0.342479	0.0878458	0.942445	3.43181	0.12806
Bacteroidetes	3.38527	1.733	2.85003	6.77261	1.81474
Cyanobacteria	0.315643	0.0591735	8.7985	3.44847	0.120272
Firmicutes	6.07486	2.47213	4.49732	7.87448	2.62425
Fusobacteria	0.541352	0.243444	0.735746	3.57806	0.250449
Proteobacteria	0.828731	0.380022	1.43616	3.77599	0.444601
Synergistetes	0.267303	0.0132873	0.73439	3.40443	0.0829138
TM7	0.270948	0.0177595	0.797095	3.40596	0.124614
Tenericutes	2.7004	1.01711	4.66355	5.31135	0.874172
Thermi	0.265679	0.0481109	0.710832	3.40236	0.0789114
Verrucomicrobia	6.91108	1.41403	3.97649	6.72807	1.02033
